# Supplementary material for: Polychaetes of Greece: an updated and annotated checklist
Source: Biodivers Data J. 2017 Dec 22;(5):e20997. doi: 10.3897/BDJ.5.e20997 (PMC5769717; doi:10.3897/BDJ.5.e20997)
Supplement: Supplementary material 2 — List of species per literature resource [file bdj-05-e20997-s002.csv]

Family	Rank	ScientificName_accepted	ScientificAuthority_accepted	ScientificName_asReported	ScientificAuthority_asReported	Source_authors	Source_year	Source_reference	Reference_notes	Status_in_Greece	Taxon_notes
Acoetidae	species	Euarche tubifex	Ehlers, 1887	Euarche tubifex	Ehlers, 1887	Faulwetter S	2010	Check-list of marine Polychaeta from Greece. Aristotle University of Thessaloniki. Assembled in the framework of the EU FP7 PESI project. Available from http://www.marinespecies.org/aphia.php?p=sourcedetails&id=142069	Information based on Simboura & Nicolaidou 2001, who in turn found the name in Arvanitidis (2000); ; presence of E. tubifex in Greece has not been confirmed yet.	A	Arvanitidis (2000a) lists Aegean Sea records of Eupanthalis kinbergi under the name E. tubifex; subsequently the name was included in the Greek checklist by Simboura and Nicolaidou (2001). Arvanitidis (2000a) follows Pettibone (1989) who assigns many Medi
Acoetidae	species	Euarche tubifex	Ehlers, 1887	Euarche tubifex	Ehlers, 1887	Simboura N, Nicolaidou A	2001	The Polychaetes (Annelida, Polychaeta) of Greece: Checklist, Distribution and Ecological Characteristics. . Monographs on Marine Sciences 4: 1–115	Information based on Arvanitidis (2000); presence of E. tubifex in Greece has not been confirmed yet.	A	Arvanitidis (2000a) lists Aegean Sea records of Eupanthalis kinbergi under the name E. tubifex; subsequently the name was included in the Greek checklist by Simboura and Nicolaidou (2001). Arvanitidis (2000a) follows Pettibone (1989) who assigns many Medi
Acoetidae	species	Euarche tubifex	Ehlers, 1887	Euarche tubifex	Ehlers, 1887	Arvanitidis C	2000	Polychaete fauna of the Aegean Sea: inventory and new information Bull Mar Sci, 60(1), 73-96.	Name was applied to all Mediterranean records of Eupanthalis kinbergi; presence of E. tubifex in Greece has not been confirmed yet.	A	Arvanitidis (2000a) lists Aegean Sea records of Eupanthalis kinbergi under the name E. tubifex; subsequently the name was included in the Greek checklist by Simboura and Nicolaidou (2001). Arvanitidis (2000a) follows Pettibone (1989) who assigns many Medi
Acoetidae	species	Eupanthalis kinbergi	McIntosh, 1876	Eupanthalis kinbergi	McIntosh, 1876	Pancucci-Papadopoulou AM, Simboura N, Zenetos A, Thessalou-Legaki M, Nicolaidou A	1999	Benthic Invertebrate Communities of NW Rodos (Rhodes) island (SE Aegean Sea) as related to hydrological regime and geographical location. Israel Journal of Zoology 45: 371–393.		P	Many records of E. kinbergi in the Mediterranean actually belong to Euarche tubifex Ehlers, 1887, including the description by Fauvel (1923) (Pettibone 1989). Arvanitidis (2000a) reports both E. tubifex and E. kinbergi in his checklist of Aegean polychaet
Acoetidae	species	Eupanthalis kinbergi	McIntosh, 1876	Eupanthalis kinbergi	McIntosh, 1876	Zenetos A Christianidis S Pancucci MA Simboura N & Tziavos C	1997	Oceanologic study of an open coastal area in the Ionian Sea with emphasis on its benthic fauna and some zoogeographical remarks Oceanologica Acta, 20(2), 437-451.		P	Many records of E. kinbergi in the Mediterranean actually belong to Euarche tubifex Ehlers, 1887, including the description by Fauvel (1923) (Pettibone 1989). Arvanitidis (2000a) reports both E. tubifex and E. kinbergi in his checklist of Aegean polychaet
Acoetidae	species	Eupanthalis kinbergi	McIntosh, 1876	Eupanthalis kinbergi	McIntosh, 1876	Zenetos A	1991	Kalamitsi dataset. Hellenic Centre for Marine Research, Greece. Dataset in OBIS and available at: http://ipt.vliz.be/eurobis/resource?r=kalamitsi		P	Many records of E. kinbergi in the Mediterranean actually belong to Euarche tubifex Ehlers, 1887, including the description by Fauvel (1923) (Pettibone 1989). Arvanitidis (2000a) reports both E. tubifex and E. kinbergi in his checklist of Aegean polychaet
Acoetidae	species	Eupanthalis kinbergi	McIntosh, 1876	Eupanthalis kinbergi	McIntosh, 1876	Zenetos A	1986	Zoobenthos Kyklades, Aegean Sea dataset. Hellenic Centre for Marine Research, Greece. Dataset in OBIS and available at: http://ipt.medobis.eu/resource?r=kyklades		P	Many records of E. kinbergi in the Mediterranean actually belong to Euarche tubifex Ehlers, 1887, including the description by Fauvel (1923) (Pettibone 1989). Arvanitidis (2000a) reports both E. tubifex and E. kinbergi in his checklist of Aegean polychaet
Acoetidae	species	Eupanthalis kinbergi	McIntosh, 1876	Eupanthalis kinbergi	McIntosh, 1876	Vamvakas CN	1971	Contribution to the study of soft bottom benthic biocoenoses in soft substrata around the greek seas (W Saronikos Gulf) PhD thesis, University of Athens, p 146 (In Greek).		P	Many records of E. kinbergi in the Mediterranean actually belong to Euarche tubifex Ehlers, 1887, including the description by Fauvel (1923) (Pettibone 1989). Arvanitidis (2000a) reports both E. tubifex and E. kinbergi in his checklist of Aegean polychaet
Acoetidae	species	Eupanthalis kinbergi	McIntosh, 1876	Eupanthalis kinbergi	McIntosh, 1876	Vamvakas CN	1970	Peuplements benthiques des substrats meubles du sud de la Mer Egee Tethys, 2(19), 89-130.		P	Many records of E. kinbergi in the Mediterranean actually belong to Euarche tubifex Ehlers, 1887, including the description by Fauvel (1923) (Pettibone 1989). Arvanitidis (2000a) reports both E. tubifex and E. kinbergi in his checklist of Aegean polychaet
Acoetidae	species	Eupanthalis kinbergi	McIntosh, 1876	Eupanthalis kinbergi	McIntosh, 1876	Türkay M.		Senckenbergisches Sammlungsverwaltungssystem, SeSam. Senckenbergische Naturforschende Gesellschaft , Frankfurt, Germany. http://sesam.senckenberg.de/. Retrieved via OBIS.		P	Many records of E. kinbergi in the Mediterranean actually belong to Euarche tubifex Ehlers, 1887, including the description by Fauvel (1923) (Pettibone 1989). Arvanitidis (2000a) reports both E. tubifex and E. kinbergi in his checklist of Aegean polychaet
Acoetidae	species	Eupanthalis kinbergi	McIntosh, 1876	Eupanthalis kinbergi	McIntosh, 1876	Tselepides A	1992	Ecological study of the bathyal ecosystem of the Aegean Sea PhD thesis, University of Crete, p 264 (In Greek).		P	Many records of E. kinbergi in the Mediterranean actually belong to Euarche tubifex Ehlers, 1887, including the description by Fauvel (1923) (Pettibone 1989). Arvanitidis (2000a) reports both E. tubifex and E. kinbergi in his checklist of Aegean polychaet
Acoetidae	species	Eupanthalis kinbergi	McIntosh, 1876	Eupanthalis kinbergi	McIntosh, 1876	Simboura N, Nicolaidou A	2001	The Polychaetes (Annelida, Polychaeta) of Greece: Checklist, Distribution and Ecological Characteristics. . Monographs on Marine Sciences 4: 1–115		P	Many records of E. kinbergi in the Mediterranean actually belong to Euarche tubifex Ehlers, 1887, including the description by Fauvel (1923) (Pettibone 1989). Arvanitidis (2000a) reports both E. tubifex and E. kinbergi in his checklist of Aegean polychaet
Acoetidae	species	Eupanthalis kinbergi	McIntosh, 1876	Eupanthalis kinbergi	McIntosh, 1876	Simboura N	1996	Marine macrobenthic Polychaetes (Annelida, Polychaeta) of Greece: Taxonomy, Ecology, Zoogeography PhD thesis, Univ of Athens, 241+xxv p (In Greek).		P	Many records of E. kinbergi in the Mediterranean actually belong to Euarche tubifex Ehlers, 1887, including the description by Fauvel (1923) (Pettibone 1989). Arvanitidis (2000a) reports both E. tubifex and E. kinbergi in his checklist of Aegean polychaet
Acoetidae	species	Eupanthalis kinbergi	McIntosh, 1876	Eupanthalis kinbergi	McIntosh, 1876	Pérès JM	1959	Contribution a la connaisance des Polychètes benthiques des profondeurs moyennes de la Méditerranée Recl Trav Stat mar Endoume, 25(15), 103-135.		P	Many records of E. kinbergi in the Mediterranean actually belong to Euarche tubifex Ehlers, 1887, including the description by Fauvel (1923) (Pettibone 1989). Arvanitidis (2000a) reports both E. tubifex and E. kinbergi in his checklist of Aegean polychaet
Acoetidae	species	Eupanthalis kinbergi	McIntosh, 1876	Eupanthalis kinbergi	McIntosh, 1876	NCMR	1998	Study of the evironmental impact of dumping coarse metalliferous waste in the area off Larymna, N. Simboura (Ed), Technical Report. 156 p.+annex. (In Greek),		P	Many records of E. kinbergi in the Mediterranean actually belong to Euarche tubifex Ehlers, 1887, including the description by Fauvel (1923) (Pettibone 1989). Arvanitidis (2000a) reports both E. tubifex and E. kinbergi in his checklist of Aegean polychaet
Acoetidae	species	Eupanthalis kinbergi	McIntosh, 1876	Eupanthalis kinbergi	McIntosh, 1876	Eleftheriou A, Dounas K, Papadopoulou K, Karakassis I, Anastasiadis P, Koutsoubas D, Lazaridou Th & Labropoulou M	1990	Study of the coasts around Crete presenting ecological disturbances II Marine Section Final Report University of Crete, p 92 (In Greek).		P	Many records of E. kinbergi in the Mediterranean actually belong to Euarche tubifex Ehlers, 1887, including the description by Fauvel (1923) (Pettibone 1989). Arvanitidis (2000a) reports both E. tubifex and E. kinbergi in his checklist of Aegean polychaet
Acoetidae	species	Eupanthalis kinbergi	McIntosh, 1876	Eupanthalis kinbergi	McIntosh, 1876	Arvanitidis C	1994	Systematic and bionomic study of the macrobenthic polychaetes (Annelida, Polychaeta) of the North Aegean. PhD Thesis		P	Many records of E. kinbergi in the Mediterranean actually belong to Euarche tubifex Ehlers, 1887, including the description by Fauvel (1923) (Pettibone 1989). Arvanitidis (2000a) reports both E. tubifex and E. kinbergi in his checklist of Aegean polychaet
Acoetidae	species	Eupanthalis kinbergi	McIntosh, 1876	Eupanthalis kinbergi	McIntosh, 1876	Arvanitidis C	2000	Aegean polychaetes dataset. Hellenic Centre for Marine Research, Greece. Dataset in OBIS and available at: http://ipt.vliz.be/eurobis/resource?r=aegeanpolychaetes		P	Many records of E. kinbergi in the Mediterranean actually belong to Euarche tubifex Ehlers, 1887, including the description by Fauvel (1923) (Pettibone 1989). Arvanitidis (2000a) reports both E. tubifex and E. kinbergi in his checklist of Aegean polychaet
Acoetidae	species	Eupanthalis kinbergi	McIntosh, 1876	Eupanthalis kinbergi	McIntosh, 1876	Simboura N	1987	Study of the distribution and variations of the benthic polychaete fauna in three regions of the Aegean Sea and especially in the Island of Rhodes MSc thesis, University of Athens, p 111 (In Greek).		P	Many records of E. kinbergi in the Mediterranean actually belong to Euarche tubifex Ehlers, 1887, including the description by Fauvel (1923) (Pettibone 1989). Arvanitidis (2000a) reports both E. tubifex and E. kinbergi in his checklist of Aegean polychaet
Acoetidae	species	Eupanthalis kinbergi	McIntosh, 1876	Eupanthalis kinbergi	McIntosh, 1876	Bellan G	1964	Campagne de la "Calypso":Mediterranee Nord-Orientale 6 Annelides Polychètes Ann Inst Océanogr, 41, 271-288.		P	Many records of E. kinbergi in the Mediterranean actually belong to Euarche tubifex Ehlers, 1887, including the description by Fauvel (1923) (Pettibone 1989). Arvanitidis (2000a) reports both E. tubifex and E. kinbergi in his checklist of Aegean polychaet
Acoetidae	species	Eupanthalis kinbergi	McIntosh, 1876	Eupanthalis kinbergi	McIntosh, 1876	NCMR	1997	Trawling impact on benthic ecosystems Final Report, DG-XIV Contract Number 95/14, A Zenetos (Ed), p 112.		P	Many records of E. kinbergi in the Mediterranean actually belong to Euarche tubifex Ehlers, 1887, including the description by Fauvel (1923) (Pettibone 1989). Arvanitidis (2000a) reports both E. tubifex and E. kinbergi in his checklist of Aegean polychaet
Acoetidae	species	Eupanthalis kinbergi	McIntosh, 1876	Eupanthalis kinbergi	McIntosh, 1876	Faulwetter S	2010	Check-list of marine Polychaeta from Greece. Aristotle University of Thessaloniki. Assembled in the framework of the EU FP7 PESI project. Available from http://www.marinespecies.org/aphia.php?p=sourcedetails&id=142069		P	Many records of E. kinbergi in the Mediterranean actually belong to Euarche tubifex Ehlers, 1887, including the description by Fauvel (1923) (Pettibone 1989). Arvanitidis (2000a) reports both E. tubifex and E. kinbergi in his checklist of Aegean polychaet
Acoetidae	species	Eupanthalis kinbergi	McIntosh, 1876	Eupanthalis kinbergi	McIntosh, 1876	Karakassis I	1991	Contribution to the study of the benthic ecosystem of the continental shelf of Crete PhD thesis, University of Crete, p 195 (In Greek).		P	Many records of E. kinbergi in the Mediterranean actually belong to Euarche tubifex Ehlers, 1887, including the description by Fauvel (1923) (Pettibone 1989). Arvanitidis (2000a) reports both E. tubifex and E. kinbergi in his checklist of Aegean polychaet
Acoetidae	species	Eupanthalis kinbergi	McIntosh, 1876	Eupanthalis kinbergi	McIntosh, 1876	Kisseleva MI	1963	Qualitative and quantitative distribution of benthos in the Aegean Sea Trud Sev biol Stat 16, 191-200 (In Russian).		P	Many records of E. kinbergi in the Mediterranean actually belong to Euarche tubifex Ehlers, 1887, including the description by Fauvel (1923) (Pettibone 1989). Arvanitidis (2000a) reports both E. tubifex and E. kinbergi in his checklist of Aegean polychaet
Acoetidae	species	Eupanthalis kinbergi	McIntosh, 1876	Eupanthalis kinbergi	McIntosh, 1876	MedOBIS	2004	Mediterranean Ocean Biogeographic Information System. Dataset in OBIS and available at: http://ipt.vliz.be/eurobis/resource?r=medobis		P	Many records of E. kinbergi in the Mediterranean actually belong to Euarche tubifex Ehlers, 1887, including the description by Fauvel (1923) (Pettibone 1989). Arvanitidis (2000a) reports both E. tubifex and E. kinbergi in his checklist of Aegean polychaet
Acoetidae	species	Eupanthalis kinbergi	McIntosh, 1876	Eupanthalis kinbergi	McIntosh, 1876	NCMR	1989	A survey of the benthic fauna in the Central Aegean Sea (Cyclades-Saronikos) Technical Report, p 106 (In Greek).		P	Many records of E. kinbergi in the Mediterranean actually belong to Euarche tubifex Ehlers, 1887, including the description by Fauvel (1923) (Pettibone 1989). Arvanitidis (2000a) reports both E. tubifex and E. kinbergi in his checklist of Aegean polychaet
Acoetidae	species	Eupanthalis kinbergi	McIntosh, 1876	Eupanthalis kinbergi	McIntosh, 1876	NCMR	1995	Study of the impact of dumping bauxite mining residues on the benthic communities of Korinthiakos Gulf A Zenetos (Ed), Technical Report, p 93 (In Greek).		P	Many records of E. kinbergi in the Mediterranean actually belong to Euarche tubifex Ehlers, 1887, including the description by Fauvel (1923) (Pettibone 1989). Arvanitidis (2000a) reports both E. tubifex and E. kinbergi in his checklist of Aegean polychaet
Acoetidae	species	Eupanthalis kinbergi	McIntosh, 1876	Eupanthalis kinbergi	McIntosh, 1876	Arvanitidis C	2000	Polychaete fauna of the Aegean Sea: inventory and new information Bull Mar Sci, 60(1), 73-96.		P	Many records of E. kinbergi in the Mediterranean actually belong to Euarche tubifex Ehlers, 1887, including the description by Fauvel (1923) (Pettibone 1989). Arvanitidis (2000a) reports both E. tubifex and E. kinbergi in his checklist of Aegean polychaet
Acoetidae	species	Panthalis oerstedi	Kinberg, 1856	Panthalis oerstedi	Kinberg, 1856	MedOBIS	2004	Mediterranean Ocean Biogeographic Information System. Dataset in OBIS and available at: http://ipt.vliz.be/eurobis/resource?r=medobis		P
Acoetidae	species	Panthalis oerstedi	Kinberg, 1856	Panthalis oerstedi	Kinberg, 1856	Vamvakas CN	1970	Peuplements benthiques des substrats meubles du sud de la Mer Egee Tethys, 2(19), 89-130.		P
Acoetidae	species	Panthalis oerstedi	Kinberg, 1856	Panthalis oerstedi	Kinberg, 1856	Türkay M.		Senckenbergisches Sammlungsverwaltungssystem, SeSam. Senckenbergische Naturforschende Gesellschaft , Frankfurt, Germany. http://sesam.senckenberg.de/. Retrieved via OBIS.		P
Acoetidae	species	Panthalis oerstedi	Kinberg, 1856	Panthalis oerstedi	Kinberg, 1856	Tselepides A	1992	Ecological study of the bathyal ecosystem of the Aegean Sea PhD thesis, University of Crete, p 264 (In Greek).		P
Acoetidae	species	Panthalis oerstedi	Kinberg, 1856	Panthalis oerstedi	Kinberg, 1856	Simboura N, Nicolaidou A	2001	The Polychaetes (Annelida, Polychaeta) of Greece: Checklist, Distribution and Ecological Characteristics. . Monographs on Marine Sciences 4: 1–115		P
Acoetidae	species	Panthalis oerstedi	Kinberg, 1856	Panthalis oerstedi	Kinberg, 1856	NCMR	1995	Study of the impact of dumping bauxite mining residues on the benthic communities of Korinthiakos Gulf A Zenetos (Ed), Technical Report, p 93 (In Greek).		P
Acoetidae	species	Panthalis oerstedi	Kinberg, 1856	Panthalis oerstedi	Kinberg, 1856	Simboura N	1984	Study of the benthic polychaetes of the Northern Evoikos gulf Diploma thesis, University of Athens, p 51 (In Greek).		P
Acoetidae	species	Panthalis oerstedi	Kinberg, 1856	Panthalis oerstedi	Kinberg, 1856	Simboura N	1996	Marine macrobenthic Polychaetes (Annelida, Polychaeta) of Greece: Taxonomy, Ecology, Zoogeography PhD thesis, Univ of Athens, 241+xxv p (In Greek).		P
Acoetidae	species	Panthalis oerstedi	Kinberg, 1856	Panthalis oerstedi	Kinberg, 1856	Eleftheriou A, Dounas K, Papadopoulou K, Karakassis I, Anastasiadis P, Koutsoubas D, Lazaridou Th & Labropoulou M	1990	Study of the coasts around Crete presenting ecological disturbances II Marine Section Final Report University of Crete, p 92 (In Greek).		P
Acoetidae	species	Panthalis oerstedi	Kinberg, 1856	Panthalis oerstedi	Kinberg, 1856	Dounas CG	1986	Study of the macrofaunal assemblages of Strymonikos gulf PhD thesis, University of Thessaloniki, p 185 (In Greek).		P
Acoetidae	species	Panthalis oerstedi	Kinberg, 1856	Panthalis oerstedi	Kinberg, 1856	Bogdanos C & Satsmadjis J	1983	The macrozoobenthos of an Aegean embayment. Thalassographica, 6, 77-105.		P
Acoetidae	species	Panthalis oerstedi	Kinberg, 1856	Panthalis oerstedi	Kinberg, 1856	Arvanitidis C	2000	Polychaete fauna of the Aegean Sea: inventory and new information Bull Mar Sci, 60(1), 73-96.		P
Acoetidae	species	Panthalis oerstedi	Kinberg, 1856	Panthalis oerstedi	Kinberg, 1856	Arvanitidis C	2000	Aegean polychaetes dataset. Hellenic Centre for Marine Research, Greece. Dataset in OBIS and available at: http://ipt.vliz.be/eurobis/resource?r=aegeanpolychaetes		P
Acoetidae	species	Panthalis oerstedi	Kinberg, 1856	Panthalis oerstedi	Kinberg, 1856	Arvanitidis C	1994	Systematic and bionomic study of the macrobenthic polychaetes (Annelida, Polychaeta) of the North Aegean. PhD Thesis		P
Acoetidae	species	Panthalis oerstedi	Kinberg, 1856	Panthalis oerstedi	Kinberg, 1856	Faulwetter S	2010	Check-list of marine Polychaeta from Greece. Aristotle University of Thessaloniki. Assembled in the framework of the EU FP7 PESI project. Available from http://www.marinespecies.org/aphia.php?p=sourcedetails&id=142069		P
Acoetidae	species	Polyodontes frons	Hartman, 1939	Polyodontes frons	Hartman, 1939	Bogdanos C & Satsmadjis J	1983	The macrozoobenthos of an Aegean embayment. Thalassographica, 6, 77-105.		Q	Questionable status. In the Mediterranean only reported from Greece (Bogdanos and Satsmadjis 1983, Bogdanos and Satsmadjis 1987, NCMR 1989). Commonly distributed in the Greater Caribbean Region. Arvanitidis (1994) regards its presence in the Mediterranean
Acoetidae	species	Polyodontes frons	Hartman, 1939	Polyodontes frons	Hartman, 1939	Zenetos A & Bogdanos C	1992	Kerkyra dataset. Hellenic Centre for Marine Research, Greece. Dataset in OBIS and available at: http://ipt.medobis.eu/resource?r=kerkyra		Q	Questionable status. In the Mediterranean only reported from Greece (Bogdanos and Satsmadjis 1983, Bogdanos and Satsmadjis 1987, NCMR 1989). Commonly distributed in the Greater Caribbean Region. Arvanitidis (1994) regards its presence in the Mediterranean
Acoetidae	species	Polyodontes frons	Hartman, 1939	Polyodontes frons	Hartman, 1939	Simboura N, Nicolaidou A	2001	The Polychaetes (Annelida, Polychaeta) of Greece: Checklist, Distribution and Ecological Characteristics. . Monographs on Marine Sciences 4: 1–115		Q	Questionable status. In the Mediterranean only reported from Greece (Bogdanos and Satsmadjis 1983, Bogdanos and Satsmadjis 1987, NCMR 1989). Commonly distributed in the Greater Caribbean Region. Arvanitidis (1994) regards its presence in the Mediterranean
Acoetidae	species	Polyodontes frons	Hartman, 1939	Polyodontes frons	Hartman, 1939	NCMR	1989	A survey of the benthic fauna in the Central Aegean Sea (Cyclades-Saronikos) Technical Report, p 106 (In Greek).		Q	Questionable status. In the Mediterranean only reported from Greece (Bogdanos and Satsmadjis 1983, Bogdanos and Satsmadjis 1987, NCMR 1989). Commonly distributed in the Greater Caribbean Region. Arvanitidis (1994) regards its presence in the Mediterranean
Acoetidae	species	Polyodontes frons	Hartman, 1939	Polyodontes frons	Hartman, 1939	Bogdanos C & Satsmadjis J	1987	The Patraikos gulf bottom fauna Thalassographica, 10(1), 37-71.		Q	Questionable status. In the Mediterranean only reported from Greece (Bogdanos and Satsmadjis 1983, Bogdanos and Satsmadjis 1987, NCMR 1989). Commonly distributed in the Greater Caribbean Region. Arvanitidis (1994) regards its presence in the Mediterranean
Acoetidae	species	Polyodontes frons	Hartman, 1939	Polyodontes frons	Hartman, 1939	MedOBIS	2004	Mediterranean Ocean Biogeographic Information System. Dataset in OBIS and available at: http://ipt.vliz.be/eurobis/resource?r=medobis		Q	Questionable status. In the Mediterranean only reported from Greece (Bogdanos and Satsmadjis 1983, Bogdanos and Satsmadjis 1987, NCMR 1989). Commonly distributed in the Greater Caribbean Region. Arvanitidis (1994) regards its presence in the Mediterranean
Acoetidae	species	Polyodontes maxillosus	(Ranzani, 1817)	Polyodontes maxillosus	(Ranzani, 1817)	Dounas CG	1986	Study of the macrofaunal assemblages of Strymonikos gulf PhD thesis, University of Thessaloniki, p 185 (In Greek).		P	Type locality: Mediterranean.
Acoetidae	species	Polyodontes maxillosus	(Ranzani, 1817)	Polyodontes maxillosus	(Ranzani, 1817)	Simboura N, Nicolaidou A	2001	The Polychaetes (Annelida, Polychaeta) of Greece: Checklist, Distribution and Ecological Characteristics. . Monographs on Marine Sciences 4: 1–115		P	Type locality: Mediterranean.
Acoetidae	species	Polyodontes maxillosus	(Ranzani, 1817)	Polyodontes maxillosus	(Ranzani, 1817)	NCMR	1995	Study of the impact of dumping bauxite mining residues on the benthic communities of Korinthiakos Gulf A Zenetos (Ed), Technical Report, p 93 (In Greek).		P	Type locality: Mediterranean.
Acoetidae	species	Polyodontes maxillosus	(Ranzani, 1817)	Polyodontes maxillosus	(Ranzani, 1817)	MedOBIS	2004	Mediterranean Ocean Biogeographic Information System. Dataset in OBIS and available at: http://ipt.vliz.be/eurobis/resource?r=medobis		P	Type locality: Mediterranean.
Acoetidae	species	Polyodontes maxillosus	(Ranzani, 1817)	Polyodontes maxillosus	(Ranzani, 1817)	Zenetos A	1987	Aegean Sea coastal benthic communities, Geras gulf (Mytilini), Chemical pollution (tannery effluents). Hellenic Centre for Marine Research, Greece. Dataset in OBIS and available at: http://ipt.vliz.be/eurobis/resource?r=mytilini		P	Type locality: Mediterranean.
Acoetidae	species	Polyodontes maxillosus	(Ranzani, 1817)	Polyodontes maxillosus	(Ranzani, 1817)	Bogdanos C, Simboura N & Zenetos A	2002	The benthic fauna of Geras gulf (Lesvos Isl.,Greece): inventory, distribution and some zoogeographical considerations. Hellenic Zoological Archives 6: 1-22		P	Type locality: Mediterranean.
Acoetidae	species	Polyodontes maxillosus	(Ranzani, 1817)	Polyodontes maxillosus	(Ranzani, 1817)	Bogdanos C & Satsmadjis J	1983	The macrozoobenthos of an Aegean embayment. Thalassographica, 6, 77-105.		P	Type locality: Mediterranean.
Acoetidae	species	Polyodontes maxillosus	(Ranzani, 1817)	Polyodontes maxillosus	(Ranzani, 1817)	Arvanitidis C	2000	Polychaete fauna of the Aegean Sea: inventory and new information Bull Mar Sci, 60(1), 73-96.		P	Type locality: Mediterranean.
Acoetidae	species	Polyodontes maxillosus	(Ranzani, 1817)	Polyodontes maxillosus	(Ranzani, 1817)	Arvanitidis C	1994	Systematic and bionomic study of the macrobenthic polychaetes (Annelida, Polychaeta) of the North Aegean. PhD Thesis		P	Type locality: Mediterranean.
Acoetidae	species	Polyodontes maxillosus	(Ranzani, 1817)	Polyodontes maxillosus	(Ranzani, 1817)	Faulwetter S	2010	Check-list of marine Polychaeta from Greece. Aristotle University of Thessaloniki. Assembled in the framework of the EU FP7 PESI project. Available from http://www.marinespecies.org/aphia.php?p=sourcedetails&id=142069		P	Type locality: Mediterranean.
Acoetidae	species	Polyodontes maxillosus	(Ranzani, 1817)	Polyodontes maxillosus	(Ranzani, 1817)	IOFR	1984	The quality of the marine environment in Navarino Bay Technical Report, C Bogdanos (Ed), p 60 (In Greek).		P	Type locality: Mediterranean.
Acrocirridae	species	Acrocirrus frontifilis	(Grube, 1860)	Acrocirrus frontifilis	(Grube, 1860)	Bogdanos C & Satsmadjis J	1983	The macrozoobenthos of an Aegean embayment. Thalassographica, 6, 77-105.		P	Type locality: Mediterranean (Croatia).
Acrocirridae	species	Acrocirrus frontifilis	(Grube, 1860)	Acrocirrus frontifilis	(Grube, 1860)	Simboura N, Nicolaidou A	2001	The Polychaetes (Annelida, Polychaeta) of Greece: Checklist, Distribution and Ecological Characteristics. . Monographs on Marine Sciences 4: 1–115		P	Type locality: Mediterranean (Croatia).
Acrocirridae	species	Acrocirrus frontifilis	(Grube, 1860)	Acrocirrus frontifilis	(Grube, 1860)	MedOBIS	2004	Mediterranean Ocean Biogeographic Information System. Dataset in OBIS and available at: http://ipt.vliz.be/eurobis/resource?r=medobis		P	Type locality: Mediterranean (Croatia).
Acrocirridae	species	Acrocirrus frontifilis	(Grube, 1860)	Acrocirrus frontifilis	(Grube, 1860)	Koulouri P., Dounas C, Arvanitidis C. Koutsoubas D, Tselepides A, Eleftheriou A	2015	A field experiment on trophic relations within the benthic boundary layer (BBL) over an oligotrophic continental shelf. Estuarine, Coastal and Shelf Science 164: 392-407 doi:10.1016/j.ecss.2015.07.029		P	Type locality: Mediterranean (Croatia).
Acrocirridae	species	Acrocirrus frontifilis	(Grube, 1860)	Acrocirrus frontifilis	(Grube, 1860)	Koukouras A, Kühlmann D, Voultsiadou E, Vafidis D, Dounas C, Chintiroglou C, Koutsoubas D.	1998	The macrofaunal assemblage associated with the scleractinian coral Cladocora caespitosa (L.) in the aegean sea. Ann. Inst. Océanogr., Paris 74: 97–114.		P	Type locality: Mediterranean (Croatia).
Acrocirridae	species	Acrocirrus frontifilis	(Grube, 1860)	Acrocirrus frontifilis	(Grube, 1860)	IOFR	1985	Study of the environmental impact from dumping coarse metalliferous waste in the Northern Evoikos Gulf G Chronis (Ed), Technical Report, p 254 (In Greek).		P	Type locality: Mediterranean (Croatia).
Acrocirridae	species	Acrocirrus frontifilis	(Grube, 1860)	Acrocirrus frontifilis	(Grube, 1860)	Faulwetter S	2010	Check-list of marine Polychaeta from Greece. Aristotle University of Thessaloniki. Assembled in the framework of the EU FP7 PESI project. Available from http://www.marinespecies.org/aphia.php?p=sourcedetails&id=142069		P	Type locality: Mediterranean (Croatia).
Acrocirridae	species	Acrocirrus frontifilis	(Grube, 1860)	Acrocirrus frontifilis	(Grube, 1860)	Eleftheriou A, Dounas K, Papadopoulou K, Karakassis I, Anastasiadis P, Koutsoubas D, Lazaridou Th & Labropoulou M	1990	Study of the coasts around Crete presenting ecological disturbances II Marine Section Final Report University of Crete, p 92 (In Greek).		P	Type locality: Mediterranean (Croatia).
Acrocirridae	species	Acrocirrus frontifilis	(Grube, 1860)	Acrocirrus frontifilis	(Grube, 1860)	Chintiroglou C	1996	Feeding guilds of polychaetes associated with Cladocora caespitosa (L.) (Anthozoa, Cnidaria) in the north Aegean Sea. Israel Journal of Zoology, 42: 261-274. Israel Journal of Zoology 42: 261–274 doi:10.1080/00212210.1996.10688847		P	Type locality: Mediterranean (Croatia).
Acrocirridae	species	Acrocirrus frontifilis	(Grube, 1860)	Acrocirrus frontifilis	(Grube, 1860)	Arvanitidis C	2000	Polychaete fauna of the Aegean Sea: inventory and new information Bull Mar Sci, 60(1), 73-96.		P	Type locality: Mediterranean (Croatia).
Acrocirridae	species	Acrocirrus frontifilis	(Grube, 1860)	Acrocirrus frontifilis	(Grube, 1860)	Arvanitidis C	2000	Aegean polychaetes dataset. Hellenic Centre for Marine Research, Greece. Dataset in OBIS and available at: http://ipt.vliz.be/eurobis/resource?r=aegeanpolychaetes		P	Type locality: Mediterranean (Croatia).
Acrocirridae	species	Acrocirrus frontifilis	(Grube, 1860)	Acrocirrus frontifilis	(Grube, 1860)	Arvanitidis C	1994	Systematic and bionomic study of the macrobenthic polychaetes (Annelida, Polychaeta) of the North Aegean. PhD Thesis		P	Type locality: Mediterranean (Croatia).
Acrocirridae	species	Acrocirrus frontifilis	(Grube, 1860)	Acrocirrus frontifilis	(Grube, 1860)	Dounas C	1988	Benthos Cretan Continental Shelf. Hellenic Centre for Marine Research, Greece. Dataset in OBIS and available at: http://ipt.vliz.be/eurobis/resource?r=benthoscretan		P	Type locality: Mediterranean (Croatia).
Acrocirridae	species	Flabelligena mediterranea	(Kolmer, 1985)	Flabelligella mediterranea	Kolmer, 1985	Fabri, M-C. et al.		Ifremer BIOCEAN database, Deep Recherche pour l'Exploitation de la Mer, Ifremer, Issy-les-Moulineaux, France. World Wide Web electronic publication, Dataset in OBIS and available at: http://ipt.vliz.be/eurobis/resource?r=biocean		P	Originally described from the Hellenic Trench (Matapan Deep; 35°49'48''N, 22°20'42''E; 4690 m depth), no other records from Greece.
Acrocirridae	species	Flabelligena mediterranea	(Kolmer, 1985)	Flabelligella mediterranea	Kolmer, 1985	Kolmer DW	1985	Acrocirridae (Annélides polychètes) abyssaux: Golfe de Gascogne et Mediterranée. pages 355-364. In: Laubier, L.; Monniot, C. (Eds.). Peuplements profonds du golfe de Gascogne. Campagnes BIOGAS. IFREMER, Brest, 630 pp		P	Originally described from the Hellenic Trench (Matapan Deep; 35°49'48''N, 22°20'42''E; 4690 m depth), no other records from Greece.
Acrocirridae	species	Flabelligena mediterranea	(Kolmer, 1985)	Flabelligella mediterranea	Kolmer, 1985	GBIF	2016	GBIF specimen records doi:10.15468/dl.z8fcac.	Mediterranee, identified by KOLMER Dan	P	Originally described from the Hellenic Trench (Matapan Deep; 35°49'48''N, 22°20'42''E; 4690 m depth), no other records from Greece.
Acrocirridae	species	Macrochaeta clavicornis	(M. Sars, 1835)	Macrochaeta clavicornis	(M. Sars, 1835)	Simboura N, Nicolaidou A	2001	The Polychaetes (Annelida, Polychaeta) of Greece: Checklist, Distribution and Ecological Characteristics. . Monographs on Marine Sciences 4: 1–115		P
Acrocirridae	species	Macrochaeta clavicornis	(M. Sars, 1835)	Macrochaeta clavicornis	(M. Sars, 1835)	Zenetos A Christianidis S Pancucci MA Simboura N & Tziavos C	1997	Oceanologic study of an open coastal area in the Ionian Sea with emphasis on its benthic fauna and some zoogeographical remarks Oceanologica Acta, 20(2), 437-451.		P
Acrocirridae	species	Macrochaeta clavicornis	(M. Sars, 1835)	Macrochaeta clavicornis	(M. Sars, 1835)	Zenetos A & Bogdanos C	1992	Kerkyra dataset. Hellenic Centre for Marine Research, Greece. Dataset in OBIS and available at: http://ipt.medobis.eu/resource?r=kerkyra		P
Acrocirridae	species	Macrochaeta clavicornis	(M. Sars, 1835)	Macrochaeta clavicornis	(M. Sars, 1835)	Zenetos A	1987	Aegean Sea coastal benthic communities, Geras gulf (Mytilini), Chemical pollution (tannery effluents). Hellenic Centre for Marine Research, Greece. Dataset in OBIS and available at: http://ipt.vliz.be/eurobis/resource?r=mytilini		P
Acrocirridae	species	Macrochaeta clavicornis	(M. Sars, 1835)	Macrochaeta clavicornis	(M. Sars, 1835)	Simboura N	1996	Marine macrobenthic Polychaetes (Annelida, Polychaeta) of Greece: Taxonomy, Ecology, Zoogeography PhD thesis, Univ of Athens, 241+xxv p (In Greek).		P
Acrocirridae	species	Macrochaeta clavicornis	(M. Sars, 1835)	Macrochaeta clavicornis	(M. Sars, 1835)	NCMR	2000	The marine system of Agios Kosmas Geophysical survey, measurements of environmental parameters water quality and monitoring of the marine flora and fauna for the Agios Kosmas Olympic sailing center A Karageorgis & P Panayotidis (Eds), Technical Report, p. 236 (In Greek).		P
Acrocirridae	species	Macrochaeta clavicornis	(M. Sars, 1835)	Macrochaeta clavicornis	(M. Sars, 1835)	NCMR	1998	Study of the evironmental impact of dumping coarse metalliferous waste in the area off Larymna, N. Simboura (Ed), Technical Report. 156 p.+annex. (In Greek),		P
Acrocirridae	species	Macrochaeta clavicornis	(M. Sars, 1835)	Macrochaeta clavicornis	(M. Sars, 1835)	NCMR	1997	Trawling impact on benthic ecosystems Final Report, DG-XIV Contract Number 95/14, A Zenetos (Ed), p 112.		P
Acrocirridae	species	Macrochaeta clavicornis	(M. Sars, 1835)	Macrochaeta clavicornis	(M. Sars, 1835)	NCMR	1995	Study of the impact of dumping bauxite mining residues on the benthic communities of Korinthiakos Gulf A Zenetos (Ed), Technical Report, p 93 (In Greek).		P
Acrocirridae	species	Macrochaeta clavicornis	(M. Sars, 1835)	Macrochaeta clavicornis	(M. Sars, 1835)	NCMR	1992	Biological oceanographical characteristics of the Corfu Sea C Biological oceanography, O Gotsis (Ed), Technical Report, p 71 (In Greek).		P
Acrocirridae	species	Macrochaeta clavicornis	(M. Sars, 1835)	Macrochaeta clavicornis	(M. Sars, 1835)	NCMR	1990	Oceanographic survey of Milos island A Diapoulis (Ed), Technical Report (In Greek).		P
Acrocirridae	species	Macrochaeta clavicornis	(M. Sars, 1835)	Macrochaeta clavicornis	(M. Sars, 1835)	NCMR	1989	Oceanographical study of the Amvrakikos Gulf, 4Biological oceanography Ch Tziavos (Ed),Technical Report, p 95 (In Greek).		P
Acrocirridae	species	Macrochaeta clavicornis	(M. Sars, 1835)	Macrochaeta clavicornis	(M. Sars, 1835)	MedOBIS	2004	Mediterranean Ocean Biogeographic Information System. Dataset in OBIS and available at: http://ipt.vliz.be/eurobis/resource?r=medobis		P
Acrocirridae	species	Macrochaeta clavicornis	(M. Sars, 1835)	Macrochaeta clavicornis	(M. Sars, 1835)	Koulouri P., Dounas C, Arvanitidis C. Koutsoubas D, Tselepides A, Eleftheriou A	2015	A field experiment on trophic relations within the benthic boundary layer (BBL) over an oligotrophic continental shelf. Estuarine, Coastal and Shelf Science 164: 392-407 doi:10.1016/j.ecss.2015.07.029		P
Acrocirridae	species	Macrochaeta clavicornis	(M. Sars, 1835)	Macrochaeta clavicornis	(M. Sars, 1835)	IOFR	1984	Technical report on the faunal and sediment analysis near oil drilling sites in the Gulf of Kavala C Bogdanos (Ed), p 20 (In Greek).		P
Acrocirridae	species	Macrochaeta clavicornis	(M. Sars, 1835)	Macrochaeta clavicornis	(M. Sars, 1835)	IOFR	1984	The quality of the marine environment in Navarino Bay Technical Report, C Bogdanos (Ed), p 60 (In Greek).		P
Acrocirridae	species	Macrochaeta clavicornis	(M. Sars, 1835)	Macrochaeta clavicornis	(M. Sars, 1835)	Arvanitidis C	2000	Polychaete fauna of the Aegean Sea: inventory and new information Bull Mar Sci, 60(1), 73-96.		P
Acrocirridae	species	Macrochaeta clavicornis	(M. Sars, 1835)	Macrochaeta clavicornis	(M. Sars, 1835)	Faulwetter S	2010	Check-list of marine Polychaeta from Greece. Aristotle University of Thessaloniki. Assembled in the framework of the EU FP7 PESI project. Available from http://www.marinespecies.org/aphia.php?p=sourcedetails&id=142069		P
Acrocirridae	species	Macrochaeta clavicornis	(M. Sars, 1835)	Macrochaeta clavicornis	(M. Sars, 1835)	Zenetos A	1991	Kalamitsi dataset. Hellenic Centre for Marine Research, Greece. Dataset in OBIS and available at: http://ipt.vliz.be/eurobis/resource?r=kalamitsi		P
Acrocirridae	species	Macrochaeta clavicornis	(M. Sars, 1835)	Macrochaeta clavicornis	(M. Sars, 1835)	Bogdanos C, Simboura N & Zenetos A	2002	The benthic fauna of Geras gulf (Lesvos Isl.,Greece): inventory, distribution and some zoogeographical considerations. Hellenic Zoological Archives 6: 1-22		P
Acrocirridae	species	Macrochaeta clavicornis	(M. Sars, 1835)	Macrochaeta clavicornis	(M. Sars, 1835)	Bogdanos C & Satsmadjis J	1983	The macrozoobenthos of an Aegean embayment. Thalassographica, 6, 77-105.		P
Acrocirridae	species	Macrochaeta clavicornis	(M. Sars, 1835)	Macrochaeta clavicornis	(M. Sars, 1835)	NCMR	1992	Oceanographic study of the Lakonikos Gulf N Friligos (Ed), Technical Report, p 111 (In Greek).		P
Ampharetidae	species	Adercodon pleijeli	Mackie, 1994	Adercodon pleijeli	Mackie, 1994	Simboura N, Nicolaidou A	2001	The Polychaetes (Annelida, Polychaeta) of Greece: Checklist, Distribution and Ecological Characteristics. . Monographs on Marine Sciences 4: 1–115		P	Reported from Greece by Simboura and Zenetos (2005). Type locality: Mediterranean (Banyuls-sur-Mer, France).
Ampharetidae	species	Adercodon pleijeli	Mackie, 1994	Adercodon pleijeli	Mackie, 1994	Simboura N & Zenetos A	2005	Increasing Polychaete biodiversity as a consequence of increasing research effort in greek waters over a 70 years span, with addition of new records and exotic species Accepted in Mesogée.		P	Reported from Greece by Simboura and Zenetos (2005). Type locality: Mediterranean (Banyuls-sur-Mer, France).
Ampharetidae	species	Alkmaria romijni	Horst, 1919	Alkmaria romijni	Horst, 1919	Kisseleva MI	1961	Qualitative and quantitative distribution of the benthos in the area surrounding Dardannelia, Aegean Sea Trud Sev biol Stat 14, 137-140, (in Russian).		Q	Questionable status. In the Mediterranean only reported from Greece (Kisseleva 1961). Record doubted by Arvanitidis (1994) and Çınar et al. (2014) based on the species' ecology: A. romijni is typically a brackish water species but has been reported from a
Ampharetidae	species	Alkmaria romijni	Horst, 1919	Alkmaria romijni	Horst, 1919	Simboura N, Nicolaidou A	2001	The Polychaetes (Annelida, Polychaeta) of Greece: Checklist, Distribution and Ecological Characteristics. . Monographs on Marine Sciences 4: 1–115		Q	Questionable status. In the Mediterranean only reported from Greece (Kisseleva 1961). Record doubted by Arvanitidis (1994) and Çınar et al. (2014) based on the species' ecology: A. romijni is typically a brackish water species but has been reported from a
Ampharetidae	species	Amage adspersa	(Grube, 1863)	Amage adspersa	(Grube, 1863)	MedOBIS	2004	Mediterranean Ocean Biogeographic Information System. Dataset in OBIS and available at: http://ipt.vliz.be/eurobis/resource?r=medobis		P	Type locality: Mediterranean (Adriatic).
Ampharetidae	species	Amage adspersa	(Grube, 1863)	Amage adspersa	(Grube, 1863)	Vamvakas CN	1971	Contribution to the study of soft bottom benthic biocoenoses in soft substrata around the greek seas (W Saronikos Gulf) PhD thesis, University of Athens, p 146 (In Greek).		P	Type locality: Mediterranean (Adriatic).
Ampharetidae	species	Amage adspersa	(Grube, 1863)	Amage adspersa	(Grube, 1863)	Simboura N, Zenetos A, Thessalou-Legaki M, Pancucci MA & Nicolaidou A	1995	Benthic communities of the infralittoral in the N Sporades (Aegean sea): a variety of biotopes encountered and analysed PSZNI, Mar Ecol, 16(4), 283-306.		P	Type locality: Mediterranean (Adriatic).
Ampharetidae	species	Amage adspersa	(Grube, 1863)	Amage adspersa	(Grube, 1863)	Simboura N, Nicolaidou A	2001	The Polychaetes (Annelida, Polychaeta) of Greece: Checklist, Distribution and Ecological Characteristics. . Monographs on Marine Sciences 4: 1–115		P	Type locality: Mediterranean (Adriatic).
Ampharetidae	species	Amage adspersa	(Grube, 1863)	Amage adspersa	(Grube, 1863)	Simboura N	1996	Marine macrobenthic Polychaetes (Annelida, Polychaeta) of Greece: Taxonomy, Ecology, Zoogeography PhD thesis, Univ of Athens, 241+xxv p (In Greek).		P	Type locality: Mediterranean (Adriatic).
Ampharetidae	species	Amage adspersa	(Grube, 1863)	Amage adspersa	(Grube, 1863)	Simboura N	1987	Study of the distribution and variations of the benthic polychaete fauna in three regions of the Aegean Sea and especially in the Island of Rhodes MSc thesis, University of Athens, p 111 (In Greek).		P	Type locality: Mediterranean (Adriatic).
Ampharetidae	species	Amage adspersa	(Grube, 1863)	Amage adspersa	(Grube, 1863)	Papazacharias AS	1991	Ecological study of the soft substratum macrofauna in the infralittoral and circalittoral zone of the Gulf of Kavala PhD thesis, University of Thessaloniki, p 204 (In Greek).		P	Type locality: Mediterranean (Adriatic).
Ampharetidae	species	Amage adspersa	(Grube, 1863)	Amage adspersa	(Grube, 1863)	Pancucci-Papadopoulou AM, Simboura N, Zenetos A, Thessalou-Legaki M, Nicolaidou A	1999	Benthic Invertebrate Communities of NW Rodos (Rhodes) island (SE Aegean Sea) as related to hydrological regime and geographical location. Israel Journal of Zoology 45: 371–393.		P	Type locality: Mediterranean (Adriatic).
Ampharetidae	species	Amage adspersa	(Grube, 1863)	Amage adspersa	(Grube, 1863)	NCMR	1995	Study of the impact of dumping bauxite mining residues on the benthic communities of Korinthiakos Gulf A Zenetos (Ed), Technical Report, p 93 (In Greek).		P	Type locality: Mediterranean (Adriatic).
Ampharetidae	species	Amage adspersa	(Grube, 1863)	Amage adspersa	(Grube, 1863)	Eleftheriou A, Dounas K, Papadopoulou K, Karakassis I, Anastasiadis P, Koutsoubas D, Lazaridou Th & Labropoulou M	1990	Study of the coasts around Crete presenting ecological disturbances II Marine Section Final Report University of Crete, p 92 (In Greek).		P	Type locality: Mediterranean (Adriatic).
Ampharetidae	species	Amage adspersa	(Grube, 1863)	Amage adspersa	(Grube, 1863)	NCMR	1989	A survey of the benthic fauna in the Central Aegean Sea (Cyclades-Saronikos) Technical Report, p 106 (In Greek).		P	Type locality: Mediterranean (Adriatic).
Ampharetidae	species	Amage adspersa	(Grube, 1863)	Amage adspersa	(Grube, 1863)	Vamvakopoulou S	1991	Comparative study of the benthic fauna of three lagoons: Vivari, Pogonitsa, Tsopeli MSc thesis, University of Athens, p 98 (In Greek).		P	Type locality: Mediterranean (Adriatic).
Ampharetidae	species	Amage adspersa	(Grube, 1863)	Amage adspersa	(Grube, 1863)	Karakassis I	1991	Contribution to the study of the benthic ecosystem of the continental shelf of Crete PhD thesis, University of Crete, p 195 (In Greek).		P	Type locality: Mediterranean (Adriatic).
Ampharetidae	species	Amage adspersa	(Grube, 1863)	Amage adspersa	(Grube, 1863)	Faulwetter S	2010	Check-list of marine Polychaeta from Greece. Aristotle University of Thessaloniki. Assembled in the framework of the EU FP7 PESI project. Available from http://www.marinespecies.org/aphia.php?p=sourcedetails&id=142069		P	Type locality: Mediterranean (Adriatic).
Ampharetidae	species	Amage adspersa	(Grube, 1863)	Amage adspersa	(Grube, 1863)	Dounas C	1988	Benthos Cretan Continental Shelf. Hellenic Centre for Marine Research, Greece. Dataset in OBIS and available at: http://ipt.vliz.be/eurobis/resource?r=benthoscretan		P	Type locality: Mediterranean (Adriatic).
Ampharetidae	species	Amage adspersa	(Grube, 1863)	Amage adspersa	(Grube, 1863)	Bogdanos C & Satsmadjis J	1987	The Patraikos gulf bottom fauna Thalassographica, 10(1), 37-71.		P	Type locality: Mediterranean (Adriatic).
Ampharetidae	species	Amage adspersa	(Grube, 1863)	Amage adspersa	(Grube, 1863)	Ben-Eliahu MN	1991	Red Sea serpulids (Polychaeta) in the Eastern Mediterranean Ophelia Suppl 5, 515-528.		P	Type locality: Mediterranean (Adriatic).
Ampharetidae	species	Amage adspersa	(Grube, 1863)	Amage adspersa	(Grube, 1863)	Bellan G	1964	Campagne de la "Calypso":Mediterranee Nord-Orientale 6 Annelides Polychètes Ann Inst Océanogr, 41, 271-288.		P	Type locality: Mediterranean (Adriatic).
Ampharetidae	species	Amage adspersa	(Grube, 1863)	Amage adspersa	(Grube, 1863)	Bellan G	1961	Campagne de la "Calypso":Mediterranee Nord-Orientale 4 Annelides Polychètes Ann Inst Océanogr, 39, 161-178.		P	Type locality: Mediterranean (Adriatic).
Ampharetidae	species	Amage adspersa	(Grube, 1863)	Amage adspersa	(Grube, 1863)	Arvanitidis C	2000	Polychaete fauna of the Aegean Sea: inventory and new information Bull Mar Sci, 60(1), 73-96.		P	Type locality: Mediterranean (Adriatic).
Ampharetidae	species	Amage adspersa	(Grube, 1863)	Amage adspersa	(Grube, 1863)	Arvanitidis C	2000	Aegean polychaetes dataset. Hellenic Centre for Marine Research, Greece. Dataset in OBIS and available at: http://ipt.vliz.be/eurobis/resource?r=aegeanpolychaetes		P	Type locality: Mediterranean (Adriatic).
Ampharetidae	species	Amage adspersa	(Grube, 1863)	Amage adspersa	(Grube, 1863)	Arvanitidis C	1994	Systematic and bionomic study of the macrobenthic polychaetes (Annelida, Polychaeta) of the North Aegean. PhD Thesis		P	Type locality: Mediterranean (Adriatic).
Ampharetidae	species	Amage adspersa	(Grube, 1863)	Amage adspersa	(Grube, 1863)	Harmelin JG	1969	Contribution a l'étude de l'endofaune des prairies d' Halophila stipulacea de Meditarranee Orientale I-Annélides Polychètes Rec Trav Stn Mar Endoume, 45(61), 305-316.		P	Type locality: Mediterranean (Adriatic).
Ampharetidae	species	Amage adspersa	(Grube, 1863)	Amage adspersa	(Grube, 1863)	Kisseleva MI	1963	Qualitative and quantitative distribution of benthos in the Aegean Sea Trud Sev biol Stat 16, 191-200 (In Russian).		P	Type locality: Mediterranean (Adriatic).
Ampharetidae	species	Amage gallasii	Marion, 1875	Amage gallasii	Marion, 1875	Arvanitidis C	2000	Polychaete fauna of the Aegean Sea: inventory and new information Bull Mar Sci, 60(1), 73-96.	ased on records from the Turkish Aegean (Ergen 1987); subsequently erroneously included in other secondary works for Greece.	A	Reported by Arvanitidis (2000a) for the Aegean Sea based on records from the Turkish Aegean (Ergen 1987); subsequently erroneously included in the Greek checklist by Simboura and Nicolaidou (2001).
Ampharetidae	species	Amage gallasii	Marion, 1875	Amage gallasii	Marion, 1875	Simboura N, Nicolaidou A	2001	The Polychaetes (Annelida, Polychaeta) of Greece: Checklist, Distribution and Ecological Characteristics. . Monographs on Marine Sciences 4: 1–115	Based on records from the Turkish Aegean; subsequently erroneously included in other secondary works for Greece.	A	Reported by Arvanitidis (2000a) for the Aegean Sea based on records from the Turkish Aegean (Ergen 1987); subsequently erroneously included in the Greek checklist by Simboura and Nicolaidou (2001).
Ampharetidae	species	Amage gallasii	Marion, 1875	Amage gallasii	Marion, 1875	Faulwetter S	2010	Check-list of marine Polychaeta from Greece. Aristotle University of Thessaloniki. Assembled in the framework of the EU FP7 PESI project. Available from http://www.marinespecies.org/aphia.php?p=sourcedetails&id=142069	Based on records from the Turkish Aegean; subsequently erroneously included in other secondary works for Greece.	A	Reported by Arvanitidis (2000a) for the Aegean Sea based on records from the Turkish Aegean (Ergen 1987); subsequently erroneously included in the Greek checklist by Simboura and Nicolaidou (2001).
Ampharetidae	species	Ampharete acutifrons	(Grube, 1860)	Ampharete acutifrons	(Grube, 1860)	Simboura N	1996	Marine macrobenthic Polychaetes (Annelida, Polychaeta) of Greece: Taxonomy, Ecology, Zoogeography PhD thesis, Univ of Athens, 241+xxv p (In Greek).		P	Questionable status. Mediterranean records of A. acutifrons in the Mediterranean are doubted by several authors (e.g. Parapar et al. 1993a, Mikac 2015) based on the species' boreal distribution. Specimens of A. acutifrons from the Adriatic were shown to b
Ampharetidae	species	Ampharete acutifrons	(Grube, 1860)	Ampharete acutifrons	(Grube, 1860)	Nicolaidou A & Papadopoulou KN	1989	Factors affecting the distribution and diversity of polychaetes in Amvrakikos Bay, Greece Mar Ecol, 10(3), 193-204.		P	Questionable status. Mediterranean records of A. acutifrons in the Mediterranean are doubted by several authors (e.g. Parapar et al. 1993a, Mikac 2015) based on the species' boreal distribution. Specimens of A. acutifrons from the Adriatic were shown to b
Ampharetidae	species	Ampharete acutifrons	(Grube, 1860)	Ampharete acutifrons	(Grube, 1860)	Nicolaidou A, Zenetos A, Pancucci MA, Simboura N	1993	Comparing ecological effects of two different types of pollution using multivariate techniques. Marine Ecology - Pubblicazioni Della Stazione Zoologica Di Napoli I, 14(2), 113–128		P	Questionable status. Mediterranean records of A. acutifrons in the Mediterranean are doubted by several authors (e.g. Parapar et al. 1993a, Mikac 2015) based on the species' boreal distribution. Specimens of A. acutifrons from the Adriatic were shown to b
Ampharetidae	species	Ampharete acutifrons	(Grube, 1860)	Ampharete acutifrons	(Grube, 1860)	Zenetos A Panayotidis P & Simboura N	1994	Effects of sewerage on the distribution of benthic fauna in the Saronikos Gulf (Greece) MAP Technical Reports Series, N 80, UNEP, Athens, 39-72.		P	Questionable status. Mediterranean records of A. acutifrons in the Mediterranean are doubted by several authors (e.g. Parapar et al. 1993a, Mikac 2015) based on the species' boreal distribution. Specimens of A. acutifrons from the Adriatic were shown to b
Ampharetidae	species	Ampharete acutifrons	(Grube, 1860)	Ampharete acutifrons	(Grube, 1860)	Pancucci-Papadopoulou AM, Simboura N, Zenetos A, Thessalou-Legaki M, Nicolaidou A	1999	Benthic Invertebrate Communities of NW Rodos (Rhodes) island (SE Aegean Sea) as related to hydrological regime and geographical location. Israel Journal of Zoology 45: 371–393.		P	Questionable status. Mediterranean records of A. acutifrons in the Mediterranean are doubted by several authors (e.g. Parapar et al. 1993a, Mikac 2015) based on the species' boreal distribution. Specimens of A. acutifrons from the Adriatic were shown to b
Ampharetidae	species	Ampharete acutifrons	(Grube, 1860)	Ampharete acutifrons	(Grube, 1860)	Papadopoulos D	1986	The impact of dumping coarse metalliferous waste on the benthos of the Northern Evvoikos Gulf MSc thesis, University of Athens, p 99 (In Greek).		P	Questionable status. Mediterranean records of A. acutifrons in the Mediterranean are doubted by several authors (e.g. Parapar et al. 1993a, Mikac 2015) based on the species' boreal distribution. Specimens of A. acutifrons from the Adriatic were shown to b
Ampharetidae	species	Ampharete acutifrons	(Grube, 1860)	Ampharete acutifrons	(Grube, 1860)	Papazacharias AS	1991	Ecological study of the soft substratum macrofauna in the infralittoral and circalittoral zone of the Gulf of Kavala PhD thesis, University of Thessaloniki, p 204 (In Greek).		P	Questionable status. Mediterranean records of A. acutifrons in the Mediterranean are doubted by several authors (e.g. Parapar et al. 1993a, Mikac 2015) based on the species' boreal distribution. Specimens of A. acutifrons from the Adriatic were shown to b
Ampharetidae	species	Ampharete acutifrons	(Grube, 1860)	Ampharete acutifrons	(Grube, 1860)	Simboura N	1984	Study of the benthic polychaetes of the Northern Evoikos gulf Diploma thesis, University of Athens, p 51 (In Greek).		P	Questionable status. Mediterranean records of A. acutifrons in the Mediterranean are doubted by several authors (e.g. Parapar et al. 1993a, Mikac 2015) based on the species' boreal distribution. Specimens of A. acutifrons from the Adriatic were shown to b
Ampharetidae	species	Ampharete acutifrons	(Grube, 1860)	Ampharete acutifrons	(Grube, 1860)	Simboura N	1987	Study of the distribution and variations of the benthic polychaete fauna in three regions of the Aegean Sea and especially in the Island of Rhodes MSc thesis, University of Athens, p 111 (In Greek).		P	Questionable status. Mediterranean records of A. acutifrons in the Mediterranean are doubted by several authors (e.g. Parapar et al. 1993a, Mikac 2015) based on the species' boreal distribution. Specimens of A. acutifrons from the Adriatic were shown to b
Ampharetidae	species	Ampharete acutifrons	(Grube, 1860)	Ampharete acutifrons	(Grube, 1860)	NCMR	2000	The marine system of Agios Kosmas Geophysical survey, measurements of environmental parameters water quality and monitoring of the marine flora and fauna for the Agios Kosmas Olympic sailing center A Karageorgis & P Panayotidis (Eds), Technical Report, p. 236 (In Greek).		P	Questionable status. Mediterranean records of A. acutifrons in the Mediterranean are doubted by several authors (e.g. Parapar et al. 1993a, Mikac 2015) based on the species' boreal distribution. Specimens of A. acutifrons from the Adriatic were shown to b
Ampharetidae	species	Ampharete acutifrons	(Grube, 1860)	Ampharete acutifrons	(Grube, 1860)	Simboura N, Nicolaidou A	2001	The Polychaetes (Annelida, Polychaeta) of Greece: Checklist, Distribution and Ecological Characteristics. . Monographs on Marine Sciences 4: 1–115		P	Questionable status. Mediterranean records of A. acutifrons in the Mediterranean are doubted by several authors (e.g. Parapar et al. 1993a, Mikac 2015) based on the species' boreal distribution. Specimens of A. acutifrons from the Adriatic were shown to b
Ampharetidae	species	Ampharete acutifrons	(Grube, 1860)	Ampharete acutifrons	(Grube, 1860)	Simboura N, Zenetos A, Panayotidis P & Makra A	1995	Changes of benthic community structure along an environmental pollution gradient Mar Pollut Bull, 30(7), 470-474.		P	Questionable status. Mediterranean records of A. acutifrons in the Mediterranean are doubted by several authors (e.g. Parapar et al. 1993a, Mikac 2015) based on the species' boreal distribution. Specimens of A. acutifrons from the Adriatic were shown to b
Ampharetidae	species	Ampharete acutifrons	(Grube, 1860)	Ampharete acutifrons	(Grube, 1860)	Tselepides A	1992	Ecological study of the bathyal ecosystem of the Aegean Sea PhD thesis, University of Crete, p 264 (In Greek).		P	Questionable status. Mediterranean records of A. acutifrons in the Mediterranean are doubted by several authors (e.g. Parapar et al. 1993a, Mikac 2015) based on the species' boreal distribution. Specimens of A. acutifrons from the Adriatic were shown to b
Ampharetidae	species	Ampharete acutifrons	(Grube, 1860)	Ampharete acutifrons	(Grube, 1860)	Tselepides A, Eleftheriou A	1992	South aegean (eastern mediterranean) continental slope benthos: macroinfaunal - environmental relationships. Deep-Sea food chains and the global carbon cycle: 139–156. .		P	Questionable status. Mediterranean records of A. acutifrons in the Mediterranean are doubted by several authors (e.g. Parapar et al. 1993a, Mikac 2015) based on the species' boreal distribution. Specimens of A. acutifrons from the Adriatic were shown to b
Ampharetidae	species	Ampharete acutifrons	(Grube, 1860)	Ampharete acutifrons	(Grube, 1860)	Xenopoulou D	1987	Study of the distribution and temporal variations of the soft substrate benthic fauna of the island of Skiathos MSc thesis, University of Athens, p 81 (In Greek).		P	Questionable status. Mediterranean records of A. acutifrons in the Mediterranean are doubted by several authors (e.g. Parapar et al. 1993a, Mikac 2015) based on the species' boreal distribution. Specimens of A. acutifrons from the Adriatic were shown to b
Ampharetidae	species	Ampharete acutifrons	(Grube, 1860)	Ampharete acutifrons	(Grube, 1860)	Zenetos A	1987	Aegean Sea coastal benthic communities, Geras gulf (Mytilini), Chemical pollution (tannery effluents). Hellenic Centre for Marine Research, Greece. Dataset in OBIS and available at: http://ipt.vliz.be/eurobis/resource?r=mytilini		P	Questionable status. Mediterranean records of A. acutifrons in the Mediterranean are doubted by several authors (e.g. Parapar et al. 1993a, Mikac 2015) based on the species' boreal distribution. Specimens of A. acutifrons from the Adriatic were shown to b
Ampharetidae	species	Ampharete acutifrons	(Grube, 1860)	Ampharete acutifrons	(Grube, 1860)	Zenetos A Christianidis S Pancucci MA Simboura N & Tziavos C	1997	Oceanologic study of an open coastal area in the Ionian Sea with emphasis on its benthic fauna and some zoogeographical remarks Oceanologica Acta, 20(2), 437-451.		P	Questionable status. Mediterranean records of A. acutifrons in the Mediterranean are doubted by several authors (e.g. Parapar et al. 1993a, Mikac 2015) based on the species' boreal distribution. Specimens of A. acutifrons from the Adriatic were shown to b
Ampharetidae	species	Ampharete acutifrons	(Grube, 1860)	Ampharete acutifrons	(Grube, 1860)	Zenetos A	1986	Zoobenthos Kyklades, Aegean Sea dataset. Hellenic Centre for Marine Research, Greece. Dataset in OBIS and available at: http://ipt.medobis.eu/resource?r=kyklades		P	Questionable status. Mediterranean records of A. acutifrons in the Mediterranean are doubted by several authors (e.g. Parapar et al. 1993a, Mikac 2015) based on the species' boreal distribution. Specimens of A. acutifrons from the Adriatic were shown to b
Ampharetidae	species	Ampharete acutifrons	(Grube, 1860)	Ampharete acutifrons	(Grube, 1860)	NCMR	1998	Study of the evironmental impact of dumping coarse metalliferous waste in the area off Larymna, N. Simboura (Ed), Technical Report. 156 p.+annex. (In Greek),		P	Questionable status. Mediterranean records of A. acutifrons in the Mediterranean are doubted by several authors (e.g. Parapar et al. 1993a, Mikac 2015) based on the species' boreal distribution. Specimens of A. acutifrons from the Adriatic were shown to b
Ampharetidae	species	Ampharete acutifrons	(Grube, 1860)	Ampharete acutifrons	(Grube, 1860)	Zenetos A	1991	Kalamitsi dataset. Hellenic Centre for Marine Research, Greece. Dataset in OBIS and available at: http://ipt.vliz.be/eurobis/resource?r=kalamitsi		P	Questionable status. Mediterranean records of A. acutifrons in the Mediterranean are doubted by several authors (e.g. Parapar et al. 1993a, Mikac 2015) based on the species' boreal distribution. Specimens of A. acutifrons from the Adriatic were shown to b
Ampharetidae	species	Ampharete acutifrons	(Grube, 1860)	Ampharete acutifrons	(Grube, 1860)	Arvanitidis C	2000	Aegean polychaetes dataset. Hellenic Centre for Marine Research, Greece. Dataset in OBIS and available at: http://ipt.vliz.be/eurobis/resource?r=aegeanpolychaetes		P	Questionable status. Mediterranean records of A. acutifrons in the Mediterranean are doubted by several authors (e.g. Parapar et al. 1993a, Mikac 2015) based on the species' boreal distribution. Specimens of A. acutifrons from the Adriatic were shown to b
Ampharetidae	species	Ampharete acutifrons	(Grube, 1860)	Ampharete acutifrons	(Grube, 1860)	NCMR	1997	Trawling impact on benthic ecosystems Final Report, DG-XIV Contract Number 95/14, A Zenetos (Ed), p 112.		P	Questionable status. Mediterranean records of A. acutifrons in the Mediterranean are doubted by several authors (e.g. Parapar et al. 1993a, Mikac 2015) based on the species' boreal distribution. Specimens of A. acutifrons from the Adriatic were shown to b
Ampharetidae	species	Ampharete acutifrons	(Grube, 1860)	Ampharete acutifrons	(Grube, 1860)	Akouminaki, Ioanna	2004	Μακροβενθικές βιοκοινωνίες υποθαλάσσιων δελταϊκών αποθέσεων: παράδειγμα από έναν ημίκλειστο κόλπο της Ανατολικής Μεσογείου (Μαλιακός κόλπος, Αιγαίο Πέλαγος).. PhD Thesis, University of Crete		P	Questionable status. Mediterranean records of A. acutifrons in the Mediterranean are doubted by several authors (e.g. Parapar et al. 1993a, Mikac 2015) based on the species' boreal distribution. Specimens of A. acutifrons from the Adriatic were shown to b
Ampharetidae	species	Ampharete acutifrons	(Grube, 1860)	Ampharete acutifrons	(Grube, 1860)	Zenetos A	1990	Seasonal zoobenthos, Saronikos. Hellenic Centre for Marine Research, Greece. Dataset in OBIS and available at: http://ipt.vliz.be/eurobis/resource?r=saronikos		P	Questionable status. Mediterranean records of A. acutifrons in the Mediterranean are doubted by several authors (e.g. Parapar et al. 1993a, Mikac 2015) based on the species' boreal distribution. Specimens of A. acutifrons from the Adriatic were shown to b
Ampharetidae	species	Ampharete acutifrons	(Grube, 1860)	Ampharete acutifrons	(Grube, 1860)	Arvanitidis C	1994	Systematic and bionomic study of the macrobenthic polychaetes (Annelida, Polychaeta) of the North Aegean. PhD Thesis		P	Questionable status. Mediterranean records of A. acutifrons in the Mediterranean are doubted by several authors (e.g. Parapar et al. 1993a, Mikac 2015) based on the species' boreal distribution. Specimens of A. acutifrons from the Adriatic were shown to b
Ampharetidae	species	Ampharete acutifrons	(Grube, 1860)	Ampharete acutifrons	(Grube, 1860)	Arvanitidis C	2000	Polychaete fauna of the Aegean Sea: inventory and new information Bull Mar Sci, 60(1), 73-96.		P	Questionable status. Mediterranean records of A. acutifrons in the Mediterranean are doubted by several authors (e.g. Parapar et al. 1993a, Mikac 2015) based on the species' boreal distribution. Specimens of A. acutifrons from the Adriatic were shown to b
Ampharetidae	species	Ampharete acutifrons	(Grube, 1860)	Ampharete acutifrons	(Grube, 1860)	Dounas C	1988	Benthos Cretan Continental Shelf. Hellenic Centre for Marine Research, Greece. Dataset in OBIS and available at: http://ipt.vliz.be/eurobis/resource?r=benthoscretan		P	Questionable status. Mediterranean records of A. acutifrons in the Mediterranean are doubted by several authors (e.g. Parapar et al. 1993a, Mikac 2015) based on the species' boreal distribution. Specimens of A. acutifrons from the Adriatic were shown to b
Ampharetidae	species	Ampharete acutifrons	(Grube, 1860)	Ampharete acutifrons	(Grube, 1860)	Eleftheriou A, Dounas K, Papadopoulou K, Karakassis I, Anastasiadis P, Koutsoubas D, Lazaridou Th & Labropoulou M	1990	Study of the coasts around Crete presenting ecological disturbances II Marine Section Final Report University of Crete, p 92 (In Greek).		P	Questionable status. Mediterranean records of A. acutifrons in the Mediterranean are doubted by several authors (e.g. Parapar et al. 1993a, Mikac 2015) based on the species' boreal distribution. Specimens of A. acutifrons from the Adriatic were shown to b
Ampharetidae	species	Ampharete acutifrons	(Grube, 1860)	Ampharete acutifrons	(Grube, 1860)	Faulwetter S	2010	Check-list of marine Polychaeta from Greece. Aristotle University of Thessaloniki. Assembled in the framework of the EU FP7 PESI project. Available from http://www.marinespecies.org/aphia.php?p=sourcedetails&id=142069		P	Questionable status. Mediterranean records of A. acutifrons in the Mediterranean are doubted by several authors (e.g. Parapar et al. 1993a, Mikac 2015) based on the species' boreal distribution. Specimens of A. acutifrons from the Adriatic were shown to b
Ampharetidae	species	Ampharete acutifrons	(Grube, 1860)	Ampharete acutifrons	(Grube, 1860)	IOFR	1984	The quality of the marine environment in Navarino Bay Technical Report, C Bogdanos (Ed), p 60 (In Greek).		P	Questionable status. Mediterranean records of A. acutifrons in the Mediterranean are doubted by several authors (e.g. Parapar et al. 1993a, Mikac 2015) based on the species' boreal distribution. Specimens of A. acutifrons from the Adriatic were shown to b
Ampharetidae	species	Ampharete acutifrons	(Grube, 1860)	Ampharete acutifrons	(Grube, 1860)	IOFR	1984	Technical report on the faunal and sediment analysis near oil drilling sites in the Gulf of Kavala C Bogdanos (Ed), p 20 (In Greek).		P	Questionable status. Mediterranean records of A. acutifrons in the Mediterranean are doubted by several authors (e.g. Parapar et al. 1993a, Mikac 2015) based on the species' boreal distribution. Specimens of A. acutifrons from the Adriatic were shown to b
Ampharetidae	species	Ampharete acutifrons	(Grube, 1860)	Ampharete acutifrons	(Grube, 1860)	NCMR	1995	Study of the impact of dumping bauxite mining residues on the benthic communities of Korinthiakos Gulf A Zenetos (Ed), Technical Report, p 93 (In Greek).		P	Questionable status. Mediterranean records of A. acutifrons in the Mediterranean are doubted by several authors (e.g. Parapar et al. 1993a, Mikac 2015) based on the species' boreal distribution. Specimens of A. acutifrons from the Adriatic were shown to b
Ampharetidae	species	Ampharete acutifrons	(Grube, 1860)	Ampharete acutifrons	(Grube, 1860)	IOFR	1985	Study of the environmental impact from dumping coarse metalliferous waste in the Northern Evoikos Gulf G Chronis (Ed), Technical Report, p 254 (In Greek).		P	Questionable status. Mediterranean records of A. acutifrons in the Mediterranean are doubted by several authors (e.g. Parapar et al. 1993a, Mikac 2015) based on the species' boreal distribution. Specimens of A. acutifrons from the Adriatic were shown to b
Ampharetidae	species	Ampharete acutifrons	(Grube, 1860)	Ampharete acutifrons	(Grube, 1860)	NCMR	1992	Biological oceanographical characteristics of the Corfu Sea C Biological oceanography, O Gotsis (Ed), Technical Report, p 71 (In Greek).		P	Questionable status. Mediterranean records of A. acutifrons in the Mediterranean are doubted by several authors (e.g. Parapar et al. 1993a, Mikac 2015) based on the species' boreal distribution. Specimens of A. acutifrons from the Adriatic were shown to b
Ampharetidae	species	Ampharete acutifrons	(Grube, 1860)	Ampharete acutifrons	(Grube, 1860)	NCMR	1992	Environmental study of the Northern Evoikos Gulf E Papathanasiou, (Ed), Technical Report, p 243 (In Greek).		P	Questionable status. Mediterranean records of A. acutifrons in the Mediterranean are doubted by several authors (e.g. Parapar et al. 1993a, Mikac 2015) based on the species' boreal distribution. Specimens of A. acutifrons from the Adriatic were shown to b
Ampharetidae	species	Ampharete acutifrons	(Grube, 1860)	Ampharete acutifrons	(Grube, 1860)	NCMR	1991	Biological oceanography, in: Oceanographical study of the Faliron Delta P Panayotidis (ed), Technical Report, p76 (In Greek).		P	Questionable status. Mediterranean records of A. acutifrons in the Mediterranean are doubted by several authors (e.g. Parapar et al. 1993a, Mikac 2015) based on the species' boreal distribution. Specimens of A. acutifrons from the Adriatic were shown to b
Ampharetidae	species	Ampharete acutifrons	(Grube, 1860)	Ampharete acutifrons	(Grube, 1860)	NCMR	1989	Oceanographical study of the Amvrakikos Gulf, 4Biological oceanography Ch Tziavos (Ed),Technical Report, p 95 (In Greek).		P	Questionable status. Mediterranean records of A. acutifrons in the Mediterranean are doubted by several authors (e.g. Parapar et al. 1993a, Mikac 2015) based on the species' boreal distribution. Specimens of A. acutifrons from the Adriatic were shown to b
Ampharetidae	species	Ampharete acutifrons	(Grube, 1860)	Ampharete acutifrons	(Grube, 1860)	NCMR	1996	Study of the marine ecosystem of Thermaikos Gulf, Ch Anagnostou (Ed), Technical Report, p 431 (In Greek).		P	Questionable status. Mediterranean records of A. acutifrons in the Mediterranean are doubted by several authors (e.g. Parapar et al. 1993a, Mikac 2015) based on the species' boreal distribution. Specimens of A. acutifrons from the Adriatic were shown to b
Ampharetidae	species	Ampharete acutifrons	(Grube, 1860)	Ampharete acutifrons	(Grube, 1860)	NCMR	1989	A survey of the benthic fauna in the Central Aegean Sea (Cyclades-Saronikos) Technical Report, p 106 (In Greek).		P	Questionable status. Mediterranean records of A. acutifrons in the Mediterranean are doubted by several authors (e.g. Parapar et al. 1993a, Mikac 2015) based on the species' boreal distribution. Specimens of A. acutifrons from the Adriatic were shown to b
Ampharetidae	species	Ampharete acutifrons	(Grube, 1860)	Ampharete acutifrons	(Grube, 1860)	MedOBIS	2004	Mediterranean Ocean Biogeographic Information System. Dataset in OBIS and available at: http://ipt.vliz.be/eurobis/resource?r=medobis		P	Questionable status. Mediterranean records of A. acutifrons in the Mediterranean are doubted by several authors (e.g. Parapar et al. 1993a, Mikac 2015) based on the species' boreal distribution. Specimens of A. acutifrons from the Adriatic were shown to b
Ampharetidae	species	Ampharete acutifrons	(Grube, 1860)	Ampharete acutifrons	(Grube, 1860)	Koulouri P., Dounas C, Arvanitidis C. Koutsoubas D, Tselepides A, Eleftheriou A	2015	A field experiment on trophic relations within the benthic boundary layer (BBL) over an oligotrophic continental shelf. Estuarine, Coastal and Shelf Science 164: 392-407 doi:10.1016/j.ecss.2015.07.029		P	Questionable status. Mediterranean records of A. acutifrons in the Mediterranean are doubted by several authors (e.g. Parapar et al. 1993a, Mikac 2015) based on the species' boreal distribution. Specimens of A. acutifrons from the Adriatic were shown to b
Ampharetidae	species	Ampharete acutifrons	(Grube, 1860)	Ampharete acutifrons	(Grube, 1860)	Karakassis I	1991	Contribution to the study of the benthic ecosystem of the continental shelf of Crete PhD thesis, University of Crete, p 195 (In Greek).		P	Questionable status. Mediterranean records of A. acutifrons in the Mediterranean are doubted by several authors (e.g. Parapar et al. 1993a, Mikac 2015) based on the species' boreal distribution. Specimens of A. acutifrons from the Adriatic were shown to b
Ampharetidae	species	Ampharete grubei	Malmgren, 1865	Ampharete grubei	Malmgren, 1865	Dounas CG	1986	Study of the macrofaunal assemblages of Strymonikos gulf PhD thesis, University of Thessaloniki, p 185 (In Greek).		P
Ampharetidae	species	Ampharete grubei	Malmgren, 1865	Ampharete grubei	Malmgren, 1865	Bogdanos C & Satsmadjis J	1983	The macrozoobenthos of an Aegean embayment. Thalassographica, 6, 77-105.		P
Ampharetidae	species	Ampharete grubei	Malmgren, 1865	Ampharete grubei	Malmgren, 1865	Zarkanellas AJ	1980	Ecological study of the macrobenthos in Thermaikos Gulf PhD thesis, University of Thessaloniki, p 147 (In Greek).		P
Ampharetidae	species	Ampharete grubei	Malmgren, 1865	Ampharete grubei	Malmgren, 1865	Zarkanellas AJ	1977	Benthic studies in Kavala Gulf, Greece Thalassographica, 3, 266-278.		P
Ampharetidae	species	Ampharete grubei	Malmgren, 1865	Ampharete grubei	Malmgren, 1865	Zenetos A & Bogdanos C	1992	Kerkyra dataset. Hellenic Centre for Marine Research, Greece. Dataset in OBIS and available at: http://ipt.medobis.eu/resource?r=kerkyra		P
Ampharetidae	species	Ampharete grubei	Malmgren, 1865	Ampharete grubei	Malmgren, 1865	Kisseleva MI	1961	Qualitative and quantitative distribution of the benthos in the area surrounding Dardannelia, Aegean Sea Trud Sev biol Stat 14, 137-140, (in Russian).		P
Ampharetidae	species	Ampharete grubei	Malmgren, 1865	Ampharete grubei	Malmgren, 1865	Diapoulis A & Bogdanos C	1983	Preliminary study of soft substrate macrozoobenthos and marine flora in the Bay of Geras (Lesvos Island, Greece) Thalassographica, 6, 127-139.		P
Ampharetidae	species	Ampharete grubei	Malmgren, 1865	Ampharete grubei	Malmgren, 1865	Bogdanos C & Satsmadjis J	1987	The Patraikos gulf bottom fauna Thalassographica, 10(1), 37-71.		P
Ampharetidae	species	Ampharete grubei	Malmgren, 1865	Ampharete grubei	Malmgren, 1865	MedOBIS	2004	Mediterranean Ocean Biogeographic Information System. Dataset in OBIS and available at: http://ipt.vliz.be/eurobis/resource?r=medobis		P
Ampharetidae	species	Ampharete octocirrata	(Sars, 1835)	Sabellides octocirrata	(M. Sars, 1835)	Zenetos A	1986	Zoobenthos Kyklades, Aegean Sea dataset. Hellenic Centre for Marine Research, Greece. Dataset in OBIS and available at: http://ipt.medobis.eu/resource?r=kyklades		P
Ampharetidae	species	Ampharete octocirrata	(Sars, 1835)	Sabellides octocirrata	(M. Sars, 1835)	Dounas C	1988	Benthos Cretan Continental Shelf. Hellenic Centre for Marine Research, Greece. Dataset in OBIS and available at: http://ipt.vliz.be/eurobis/resource?r=benthoscretan		P
Ampharetidae	species	Ampharete octocirrata	(Sars, 1835)	Sabellides octocirrata	(M. Sars, 1835)	Eleftheriou A, Dounas K, Papadopoulou K, Karakassis I, Anastasiadis P, Koutsoubas D, Lazaridou Th & Labropoulou M	1990	Study of the coasts around Crete presenting ecological disturbances II Marine Section Final Report University of Crete, p 92 (In Greek).		P
Ampharetidae	species	Ampharete octocirrata	(Sars, 1835)	Sabellides octocirrata	(M. Sars, 1835)	Faulwetter S	2010	Check-list of marine Polychaeta from Greece. Aristotle University of Thessaloniki. Assembled in the framework of the EU FP7 PESI project. Available from http://www.marinespecies.org/aphia.php?p=sourcedetails&id=142069		P
Ampharetidae	species	Ampharete octocirrata	(Sars, 1835)	Sabellides octocirrata	(M. Sars, 1835)	IOFR	1984	The quality of the marine environment in Navarino Bay Technical Report, C Bogdanos (Ed), p 60 (In Greek).		P
Ampharetidae	species	Ampharete octocirrata	(Sars, 1835)	Sabellides octocirrata	(M. Sars, 1835)	IOFR	1985	Study of the environmental impact from dumping coarse metalliferous waste in the Northern Evoikos Gulf G Chronis (Ed), Technical Report, p 254 (In Greek).		P
Ampharetidae	species	Ampharete octocirrata	(Sars, 1835)	Sabellides octocirrata	(M. Sars, 1835)	Karakassis I	1991	Contribution to the study of the benthic ecosystem of the continental shelf of Crete PhD thesis, University of Crete, p 195 (In Greek).		P
Ampharetidae	species	Ampharete octocirrata	(Sars, 1835)	Sabellides octocirrata	(M. Sars, 1835)	MedOBIS	2004	Mediterranean Ocean Biogeographic Information System. Dataset in OBIS and available at: http://ipt.vliz.be/eurobis/resource?r=medobis		P
Ampharetidae	species	Ampharete octocirrata	(Sars, 1835)	Sabellides octocirrata	(M. Sars, 1835)	NCMR	1989	A survey of the benthic fauna in the Central Aegean Sea (Cyclades-Saronikos) Technical Report, p 106 (In Greek).		P
Ampharetidae	species	Ampharete octocirrata	(Sars, 1835)	Sabellides octocirrata	(M. Sars, 1835)	Arvanitidis C	2000	Polychaete fauna of the Aegean Sea: inventory and new information Bull Mar Sci, 60(1), 73-96.		P
Ampharetidae	species	Ampharete octocirrata	(Sars, 1835)	Sabellides octocirrata	(M. Sars, 1835)	NCMR	1995	Study of the impact of dumping bauxite mining residues on the benthic communities of Korinthiakos Gulf A Zenetos (Ed), Technical Report, p 93 (In Greek).		P
Ampharetidae	species	Ampharete octocirrata	(Sars, 1835)	Sabellides octocirrata	(M. Sars, 1835)	Zenetos A	1990	Seasonal zoobenthos, Saronikos. Hellenic Centre for Marine Research, Greece. Dataset in OBIS and available at: http://ipt.vliz.be/eurobis/resource?r=saronikos		P
Ampharetidae	species	Ampharete octocirrata	(Sars, 1835)	Sabellides octocirrata	(M. Sars, 1835)	Simboura N, Nicolaidou A	2001	The Polychaetes (Annelida, Polychaeta) of Greece: Checklist, Distribution and Ecological Characteristics. . Monographs on Marine Sciences 4: 1–115		P
Ampharetidae	species	Ampharete octocirrata	(Sars, 1835)	Sabellides octocirrata	(M. Sars, 1835)	NCMR	1997	Trawling impact on benthic ecosystems Final Report, DG-XIV Contract Number 95/14, A Zenetos (Ed), p 112.		P
Ampharetidae	species	Ampharete octocirrata	(Sars, 1835)	Sabellides octocirrata	(M. Sars, 1835)	Arvanitidis C	1994	Systematic and bionomic study of the macrobenthic polychaetes (Annelida, Polychaeta) of the North Aegean. PhD Thesis		P
Ampharetidae	species	Ampharete octocirrata	(Sars, 1835)	Sabellides octocirrata	(M. Sars, 1835)	Arvanitidis C	2000	Aegean polychaetes dataset. Hellenic Centre for Marine Research, Greece. Dataset in OBIS and available at: http://ipt.vliz.be/eurobis/resource?r=aegeanpolychaetes		P
Ampharetidae	species	Ampharete octocirrata	(Sars, 1835)	Sabellides octocirrata	(M. Sars, 1835)	Simboura N, Zenetos A, Panayotidis P & Makra A	1995	Changes of benthic community structure along an environmental pollution gradient Mar Pollut Bull, 30(7), 470-474.		P
Ampharetidae	species	Ampharete octocirrata	(Sars, 1835)	Sabellides octocirrata	(M. Sars, 1835)	Simboura N	1996	Marine macrobenthic Polychaetes (Annelida, Polychaeta) of Greece: Taxonomy, Ecology, Zoogeography PhD thesis, Univ of Athens, 241+xxv p (In Greek).		P
Ampharetidae	species	Ampharete octocirrata	(Sars, 1835)	Sabellides octocirrata	(M. Sars, 1835)	Simboura N	1987	Study of the distribution and variations of the benthic polychaete fauna in three regions of the Aegean Sea and especially in the Island of Rhodes MSc thesis, University of Athens, p 111 (In Greek).		P
Ampharetidae	species	Ampharete octocirrata	(Sars, 1835)	Sabellides octocirrata	(M. Sars, 1835)	Papazacharias AS	1991	Ecological study of the soft substratum macrofauna in the infralittoral and circalittoral zone of the Gulf of Kavala PhD thesis, University of Thessaloniki, p 204 (In Greek).		P
Ampharetidae	species	Ampharete octocirrata	(Sars, 1835)	Sabellides octocirrata	(M. Sars, 1835)	Pancucci-Papadopoulou AM, Simboura N, Zenetos A, Thessalou-Legaki M, Nicolaidou A	1999	Benthic Invertebrate Communities of NW Rodos (Rhodes) island (SE Aegean Sea) as related to hydrological regime and geographical location. Israel Journal of Zoology 45: 371–393.		P
Ampharetidae	species	Ampharete octocirrata	(Sars, 1835)	Sabellides octocirrata	(M. Sars, 1835)	NCMR	1998	Study of the evironmental impact of dumping coarse metalliferous waste in the area off Larymna, N. Simboura (Ed), Technical Report. 156 p.+annex. (In Greek),		P
Ampharetidae	species	Amphicteis gunneri	(M. Sars, 1835)	Amphicteis gunneri	(M. Sars, 1835)	Spiliotis J	1991	The evolution of a polluted benthic community after pollution abatement MSc Thesis, Univ Athens, p 102 (In Greek).		P
Ampharetidae	species	Amphicteis gunneri	(M. Sars, 1835)	Amphicteis gunneri	(M. Sars, 1835)	Zenetos A Panayotidis P & Simboura N	1990	Etude des peuplements benthiques de substrat meuble au large du débouché en mer du Grand Collecteur d'Athènes Rev Int Océanogr Méd, 98-98, 55-71.		P
Ampharetidae	species	Amphicteis gunneri	(M. Sars, 1835)	Amphicteis gunneri	(M. Sars, 1835)	Zenetos A	1986	Zoobenthos Kyklades, Aegean Sea dataset. Hellenic Centre for Marine Research, Greece. Dataset in OBIS and available at: http://ipt.medobis.eu/resource?r=kyklades		P
Ampharetidae	species	Amphicteis gunneri	(M. Sars, 1835)	Amphicteis gunneri	(M. Sars, 1835)	Vamvakas CN	1971	Contribution to the study of soft bottom benthic biocoenoses in soft substrata around the greek seas (W Saronikos Gulf) PhD thesis, University of Athens, p 146 (In Greek).		P
Ampharetidae	species	Amphicteis gunneri	(M. Sars, 1835)	Amphicteis gunneri	(M. Sars, 1835)	Xenopoulou D	1987	Study of the distribution and temporal variations of the soft substrate benthic fauna of the island of Skiathos MSc thesis, University of Athens, p 81 (In Greek).		P
Ampharetidae	species	Amphicteis gunneri	(M. Sars, 1835)	Amphicteis gunneri	(M. Sars, 1835)	Zarkanellas AJ	1980	Ecological study of the macrobenthos in Thermaikos Gulf PhD thesis, University of Thessaloniki, p 147 (In Greek).		P
Ampharetidae	species	Amphicteis gunneri	(M. Sars, 1835)	Amphicteis gunneri	(M. Sars, 1835)	Tselepides A	1992	Ecological study of the bathyal ecosystem of the Aegean Sea PhD thesis, University of Crete, p 264 (In Greek).		P
Ampharetidae	species	Amphicteis gunneri	(M. Sars, 1835)	Amphicteis gunneri	(M. Sars, 1835)	Zenetos A	1987	Aegean Sea coastal benthic communities, Geras gulf (Mytilini), Chemical pollution (tannery effluents). Hellenic Centre for Marine Research, Greece. Dataset in OBIS and available at: http://ipt.vliz.be/eurobis/resource?r=mytilini		P
Ampharetidae	species	Amphicteis gunneri	(M. Sars, 1835)	Amphicteis gunneri	(M. Sars, 1835)	Zenetos A	1990	Seasonal zoobenthos, Saronikos. Hellenic Centre for Marine Research, Greece. Dataset in OBIS and available at: http://ipt.vliz.be/eurobis/resource?r=saronikos		P
Ampharetidae	species	Amphicteis gunneri	(M. Sars, 1835)	Amphicteis gunneri	(M. Sars, 1835)	Zenetos A	1991	Kalamitsi dataset. Hellenic Centre for Marine Research, Greece. Dataset in OBIS and available at: http://ipt.vliz.be/eurobis/resource?r=kalamitsi		P
Ampharetidae	species	Amphicteis gunneri	(M. Sars, 1835)	Amphicteis gunneri	(M. Sars, 1835)	Zenetos A & Bogdanos C	1987	Benthic community structure as a tool in evaluating effects of pollution in Elefsis Bay Thalassographica, 10(1), 7-21.		P
Ampharetidae	species	Amphicteis gunneri	(M. Sars, 1835)	Amphicteis gunneri	(M. Sars, 1835)	Zenetos A Christianidis S Pancucci MA Simboura N & Tziavos C	1997	Oceanologic study of an open coastal area in the Ionian Sea with emphasis on its benthic fauna and some zoogeographical remarks Oceanologica Acta, 20(2), 437-451.		P
Ampharetidae	species	Amphicteis gunneri	(M. Sars, 1835)	Amphicteis gunneri	(M. Sars, 1835)	NCMR	1992	Environmental study of the Northern Evoikos Gulf E Papathanasiou, (Ed), Technical Report, p 243 (In Greek).		P
Ampharetidae	species	Amphicteis gunneri	(M. Sars, 1835)	Amphicteis gunneri	(M. Sars, 1835)	Simboura N, Zenetos A, Panayotidis P & Makra A	1995	Changes of benthic community structure along an environmental pollution gradient Mar Pollut Bull, 30(7), 470-474.		P
Ampharetidae	species	Amphicteis gunneri	(M. Sars, 1835)	Amphicteis gunneri	(M. Sars, 1835)	Zenetos A & Bogdanos C	1992	Kerkyra dataset. Hellenic Centre for Marine Research, Greece. Dataset in OBIS and available at: http://ipt.medobis.eu/resource?r=kerkyra		P
Ampharetidae	species	Amphicteis gunneri	(M. Sars, 1835)	Amphicteis gunneri	(M. Sars, 1835)	Dounas CG	1986	Study of the macrofaunal assemblages of Strymonikos gulf PhD thesis, University of Thessaloniki, p 185 (In Greek).		P
Ampharetidae	species	Amphicteis gunneri	(M. Sars, 1835)	Amphicteis gunneri	(M. Sars, 1835)	NCMR	1995	Study of the impact of dumping bauxite mining residues on the benthic communities of Korinthiakos Gulf A Zenetos (Ed), Technical Report, p 93 (In Greek).		P
Ampharetidae	species	Amphicteis gunneri	(M. Sars, 1835)	Amphicteis gunneri	(M. Sars, 1835)	Karakassis I	1991	Contribution to the study of the benthic ecosystem of the continental shelf of Crete PhD thesis, University of Crete, p 195 (In Greek).		P
Ampharetidae	species	Amphicteis gunneri	(M. Sars, 1835)	Amphicteis gunneri	(M. Sars, 1835)	IOFR	1985	Study of the environmental impact from dumping coarse metalliferous waste in the Northern Evoikos Gulf G Chronis (Ed), Technical Report, p 254 (In Greek).		P
Ampharetidae	species	Amphicteis gunneri	(M. Sars, 1835)	Amphicteis gunneri	(M. Sars, 1835)	IOFR	1984	Technical report on the faunal and sediment analysis near oil drilling sites in the Gulf of Kavala C Bogdanos (Ed), p 20 (In Greek).		P
Ampharetidae	species	Amphicteis gunneri	(M. Sars, 1835)	Amphicteis gunneri	(M. Sars, 1835)	IOFR	1984	The quality of the marine environment in Navarino Bay Technical Report, C Bogdanos (Ed), p 60 (In Greek).		P
Ampharetidae	species	Amphicteis gunneri	(M. Sars, 1835)	Amphicteis gunneri	(M. Sars, 1835)	Harmelin JG	1969	Contribution a l'étude de l'endofaune des prairies d' Halophila stipulacea de Meditarranee Orientale I-Annélides Polychètes Rec Trav Stn Mar Endoume, 45(61), 305-316.		P
Ampharetidae	species	Amphicteis gunneri	(M. Sars, 1835)	Amphicteis gunneri	(M. Sars, 1835)	Faulwetter S	2010	Check-list of marine Polychaeta from Greece. Aristotle University of Thessaloniki. Assembled in the framework of the EU FP7 PESI project. Available from http://www.marinespecies.org/aphia.php?p=sourcedetails&id=142069		P
Ampharetidae	species	Amphicteis gunneri	(M. Sars, 1835)	Amphicteis gunneri	(M. Sars, 1835)	Koulouri P., Dounas C, Arvanitidis C. Koutsoubas D, Tselepides A, Eleftheriou A	2015	A field experiment on trophic relations within the benthic boundary layer (BBL) over an oligotrophic continental shelf. Estuarine, Coastal and Shelf Science 164: 392-407 doi:10.1016/j.ecss.2015.07.029		P
Ampharetidae	species	Amphicteis gunneri	(M. Sars, 1835)	Amphicteis gunneri	(M. Sars, 1835)	Eleftheriou A, Dounas K, Papadopoulou K, Karakassis I, Anastasiadis P, Koutsoubas D, Lazaridou Th & Labropoulou M	1990	Study of the coasts around Crete presenting ecological disturbances II Marine Section Final Report University of Crete, p 92 (In Greek).		P
Ampharetidae	species	Amphicteis gunneri	(M. Sars, 1835)	Amphicteis gunneri	(M. Sars, 1835)	MedOBIS	2004	Mediterranean Ocean Biogeographic Information System. Dataset in OBIS and available at: http://ipt.vliz.be/eurobis/resource?r=medobis		P
Ampharetidae	species	Amphicteis gunneri	(M. Sars, 1835)	Amphicteis gunneri	(M. Sars, 1835)	Dounas C	1988	Benthos Cretan Continental Shelf. Hellenic Centre for Marine Research, Greece. Dataset in OBIS and available at: http://ipt.vliz.be/eurobis/resource?r=benthoscretan		P
Ampharetidae	species	Amphicteis gunneri	(M. Sars, 1835)	Amphicteis gunneri	(M. Sars, 1835)	Bogdanos C, Simboura N & Zenetos A	2002	The benthic fauna of Geras gulf (Lesvos Isl.,Greece): inventory, distribution and some zoogeographical considerations. Hellenic Zoological Archives 6: 1-22		P
Ampharetidae	species	Amphicteis gunneri	(M. Sars, 1835)	Amphicteis gunneri	(M. Sars, 1835)	Bogdanos C & Satsmadjis J	1987	The Patraikos gulf bottom fauna Thalassographica, 10(1), 37-71.		P
Ampharetidae	species	Amphicteis gunneri	(M. Sars, 1835)	Amphicteis gunneri	(M. Sars, 1835)	Bogdanos C & Satsmadjis J	1983	The macrozoobenthos of an Aegean embayment. Thalassographica, 6, 77-105.		P
Ampharetidae	species	Amphicteis gunneri	(M. Sars, 1835)	Amphicteis gunneri	(M. Sars, 1835)	Arvanitidis C	2000	Polychaete fauna of the Aegean Sea: inventory and new information Bull Mar Sci, 60(1), 73-96.		P
Ampharetidae	species	Amphicteis gunneri	(M. Sars, 1835)	Amphicteis gunneri	(M. Sars, 1835)	Arvanitidis C	2000	Aegean polychaetes dataset. Hellenic Centre for Marine Research, Greece. Dataset in OBIS and available at: http://ipt.vliz.be/eurobis/resource?r=aegeanpolychaetes		P
Ampharetidae	species	Amphicteis gunneri	(M. Sars, 1835)	Amphicteis gunneri	(M. Sars, 1835)	Arvanitidis C	1994	Systematic and bionomic study of the macrobenthic polychaetes (Annelida, Polychaeta) of the North Aegean. PhD Thesis		P
Ampharetidae	species	Amphicteis gunneri	(M. Sars, 1835)	Amphicteis gunneri	(M. Sars, 1835)	Fassari G	1982	Anellidi policheti del Mar Egeo Animalia, 9(1/3), 109-121.		P
Ampharetidae	species	Amphicteis gunneri	(M. Sars, 1835)	Amphicteis gunneri	(M. Sars, 1835)	Nicolaidou A & Papadopoulou KN	1989	Factors affecting the distribution and diversity of polychaetes in Amvrakikos Bay, Greece Mar Ecol, 10(3), 193-204.		P
Ampharetidae	species	Amphicteis gunneri	(M. Sars, 1835)	Amphicteis gunneri	(M. Sars, 1835)	Simboura N	1996	Marine macrobenthic Polychaetes (Annelida, Polychaeta) of Greece: Taxonomy, Ecology, Zoogeography PhD thesis, Univ of Athens, 241+xxv p (In Greek).		P
Ampharetidae	species	Amphicteis gunneri	(M. Sars, 1835)	Amphicteis gunneri	(M. Sars, 1835)	Simboura N	1987	Study of the distribution and variations of the benthic polychaete fauna in three regions of the Aegean Sea and especially in the Island of Rhodes MSc thesis, University of Athens, p 111 (In Greek).		P
Ampharetidae	species	Amphicteis gunneri	(M. Sars, 1835)	Amphicteis gunneri	(M. Sars, 1835)	Simboura N	1984	Study of the benthic polychaetes of the Northern Evoikos gulf Diploma thesis, University of Athens, p 51 (In Greek).		P
Ampharetidae	species	Amphicteis gunneri	(M. Sars, 1835)	Amphicteis gunneri	(M. Sars, 1835)	Papazacharias AS	1991	Ecological study of the soft substratum macrofauna in the infralittoral and circalittoral zone of the Gulf of Kavala PhD thesis, University of Thessaloniki, p 204 (In Greek).		P
Ampharetidae	species	Amphicteis gunneri	(M. Sars, 1835)	Amphicteis gunneri	(M. Sars, 1835)	Papadopoulos D	1986	The impact of dumping coarse metalliferous waste on the benthos of the Northern Evvoikos Gulf MSc thesis, University of Athens, p 99 (In Greek).		P
Ampharetidae	species	Amphicteis gunneri	(M. Sars, 1835)	Amphicteis gunneri	(M. Sars, 1835)	Pancucci-Papadopoulou AM, Simboura N, Zenetos A, Thessalou-Legaki M, Nicolaidou A	1999	Benthic Invertebrate Communities of NW Rodos (Rhodes) island (SE Aegean Sea) as related to hydrological regime and geographical location. Israel Journal of Zoology 45: 371–393.		P
Ampharetidae	species	Amphicteis gunneri	(M. Sars, 1835)	Amphicteis gunneri	(M. Sars, 1835)	Kisseleva MI	1963	Qualitative and quantitative distribution of benthos in the Aegean Sea Trud Sev biol Stat 16, 191-200 (In Russian).		P
Ampharetidae	species	Amphicteis gunneri	(M. Sars, 1835)	Amphicteis gunneri	(M. Sars, 1835)	Nicolaidou A, Moraitou-Apostolopoulou M & Ignatiades L	1983	A survey of estuarine benthic, zooplanctonic and phytoplanctonic communities of Amvrakikos Gulf, Ionian Sea Mar Ecol, 4(3), 197-209.		P
Ampharetidae	species	Amphicteis gunneri	(M. Sars, 1835)	Amphicteis gunneri	(M. Sars, 1835)	Simboura N, Nicolaidou A	2001	The Polychaetes (Annelida, Polychaeta) of Greece: Checklist, Distribution and Ecological Characteristics. . Monographs on Marine Sciences 4: 1–115		P
Ampharetidae	species	Amphicteis gunneri	(M. Sars, 1835)	Amphicteis gunneri	(M. Sars, 1835)	NCMR	1998	Study of the evironmental impact of dumping coarse metalliferous waste in the area off Larymna, N. Simboura (Ed), Technical Report. 156 p.+annex. (In Greek),		P
Ampharetidae	species	Amphicteis gunneri	(M. Sars, 1835)	Amphicteis gunneri	(M. Sars, 1835)	NCMR	1997	Trawling impact on benthic ecosystems Final Report, DG-XIV Contract Number 95/14, A Zenetos (Ed), p 112.		P
Ampharetidae	species	Amphicteis gunneri	(M. Sars, 1835)	Amphicteis gunneri	(M. Sars, 1835)	NCMR	1996	Study of the marine ecosystem of Thermaikos Gulf, Ch Anagnostou (Ed), Technical Report, p 431 (In Greek).		P
Ampharetidae	species	Amphicteis gunneri	(M. Sars, 1835)	Amphicteis gunneri	(M. Sars, 1835)	NCMR	1992	Biological oceanographical characteristics of the Corfu Sea C Biological oceanography, O Gotsis (Ed), Technical Report, p 71 (In Greek).		P
Ampharetidae	species	Amphicteis gunneri	(M. Sars, 1835)	Amphicteis gunneri	(M. Sars, 1835)	NCMR	1989	Oceanographical study of the Amvrakikos Gulf, 4Biological oceanography Ch Tziavos (Ed),Technical Report, p 95 (In Greek).		P
Ampharetidae	species	Amphicteis gunneri	(M. Sars, 1835)	Amphicteis gunneri	(M. Sars, 1835)	NCMR	1989	A survey of the benthic fauna in the Central Aegean Sea (Cyclades-Saronikos) Technical Report, p 106 (In Greek).		P
Ampharetidae	species	Amphicteis gunneri	(M. Sars, 1835)	Amphicteis gunneri	(M. Sars, 1835)	Nicolaidou A, Zenetos A, Pancucci MA, Simboura N	1993	Comparing ecological effects of two different types of pollution using multivariate techniques. Marine Ecology - Pubblicazioni Della Stazione Zoologica Di Napoli I, 14(2), 113–128		P
Ampharetidae	species	Anobothrus gracilis	(Malmgren, 1866)	Anobothrus gracilis	(Malmgren, 1866)	Zenetos A & Bogdanos C	1992	Kerkyra dataset. Hellenic Centre for Marine Research, Greece. Dataset in OBIS and available at: http://ipt.medobis.eu/resource?r=kerkyra		P	Reported from worldwide locations but probably restricted to circumpolar areas; specimens from other regions may belong to other species (Jirkov 2008).
Ampharetidae	species	Anobothrus gracilis	(Malmgren, 1866)	Anobothrus gracilis	(Malmgren, 1866)	MedOBIS	2004	Mediterranean Ocean Biogeographic Information System. Dataset in OBIS and available at: http://ipt.vliz.be/eurobis/resource?r=medobis		P	Reported from worldwide locations but probably restricted to circumpolar areas; specimens from other regions may belong to other species (Jirkov 2008).
Ampharetidae	species	Anobothrus gracilis	(Malmgren, 1866)	Anobothrus gracilis	(Malmgren, 1866)	Zenetos A Christianidis S Pancucci MA Simboura N & Tziavos C	1997	Oceanologic study of an open coastal area in the Ionian Sea with emphasis on its benthic fauna and some zoogeographical remarks Oceanologica Acta, 20(2), 437-451.		P	Reported from worldwide locations but probably restricted to circumpolar areas; specimens from other regions may belong to other species (Jirkov 2008).
Ampharetidae	species	Anobothrus gracilis	(Malmgren, 1866)	Anobothrus gracilis	(Malmgren, 1866)	NCMR	1989	A survey of the benthic fauna in the Central Aegean Sea (Cyclades-Saronikos) Technical Report, p 106 (In Greek).		P	Reported from worldwide locations but probably restricted to circumpolar areas; specimens from other regions may belong to other species (Jirkov 2008).
Ampharetidae	species	Anobothrus gracilis	(Malmgren, 1866)	Anobothrus gracilis	(Malmgren, 1866)	Zarkanellas AJ	1980	Ecological study of the macrobenthos in Thermaikos Gulf PhD thesis, University of Thessaloniki, p 147 (In Greek).		P	Reported from worldwide locations but probably restricted to circumpolar areas; specimens from other regions may belong to other species (Jirkov 2008).
Ampharetidae	species	Anobothrus gracilis	(Malmgren, 1866)	Anobothrus gracilis	(Malmgren, 1866)	Zenetos A & Bogdanos C	1987	Benthic community structure as a tool in evaluating effects of pollution in Elefsis Bay Thalassographica, 10(1), 7-21.		P	Reported from worldwide locations but probably restricted to circumpolar areas; specimens from other regions may belong to other species (Jirkov 2008).
Ampharetidae	species	Anobothrus gracilis	(Malmgren, 1866)	Anobothrus gracilis	(Malmgren, 1866)	Simboura N	1996	Marine macrobenthic Polychaetes (Annelida, Polychaeta) of Greece: Taxonomy, Ecology, Zoogeography PhD thesis, Univ of Athens, 241+xxv p (In Greek).		P	Reported from worldwide locations but probably restricted to circumpolar areas; specimens from other regions may belong to other species (Jirkov 2008).
Ampharetidae	species	Anobothrus gracilis	(Malmgren, 1866)	Anobothrus gracilis	(Malmgren, 1866)	NCMR	1989	Oceanographical study of the Amvrakikos Gulf, 4Biological oceanography Ch Tziavos (Ed),Technical Report, p 95 (In Greek).		P	Reported from worldwide locations but probably restricted to circumpolar areas; specimens from other regions may belong to other species (Jirkov 2008).
Ampharetidae	species	Anobothrus gracilis	(Malmgren, 1866)	Anobothrus gracilis	(Malmgren, 1866)	Papadopoulos D	1986	The impact of dumping coarse metalliferous waste on the benthos of the Northern Evvoikos Gulf MSc thesis, University of Athens, p 99 (In Greek).		P	Reported from worldwide locations but probably restricted to circumpolar areas; specimens from other regions may belong to other species (Jirkov 2008).
Ampharetidae	species	Anobothrus gracilis	(Malmgren, 1866)	Anobothrus gracilis	(Malmgren, 1866)	Pancucci-Papadopoulou AM, Simboura N, Zenetos A, Thessalou-Legaki M, Nicolaidou A	1999	Benthic Invertebrate Communities of NW Rodos (Rhodes) island (SE Aegean Sea) as related to hydrological regime and geographical location. Israel Journal of Zoology 45: 371–393.		P	Reported from worldwide locations but probably restricted to circumpolar areas; specimens from other regions may belong to other species (Jirkov 2008).
Ampharetidae	species	Anobothrus gracilis	(Malmgren, 1866)	Anobothrus gracilis	(Malmgren, 1866)	Nicolaidou A, Zenetos A, Pancucci MA, Simboura N	1993	Comparing ecological effects of two different types of pollution using multivariate techniques. Marine Ecology - Pubblicazioni Della Stazione Zoologica Di Napoli I, 14(2), 113–128		P	Reported from worldwide locations but probably restricted to circumpolar areas; specimens from other regions may belong to other species (Jirkov 2008).
Ampharetidae	species	Anobothrus gracilis	(Malmgren, 1866)	Anobothrus gracilis	(Malmgren, 1866)	Nicolaidou A, Moraitou-Apostolopoulou M & Ignatiades L	1983	A survey of estuarine benthic, zooplanctonic and phytoplanctonic communities of Amvrakikos Gulf, Ionian Sea Mar Ecol, 4(3), 197-209.		P	Reported from worldwide locations but probably restricted to circumpolar areas; specimens from other regions may belong to other species (Jirkov 2008).
Ampharetidae	species	Anobothrus gracilis	(Malmgren, 1866)	Anobothrus gracilis	(Malmgren, 1866)	Zarkanellas AJ & Bogdanos CD	1977	Benthic studies of a polluted area in the Upper-Saronikos Gulf Thalassographica, 2, 155-177.		P	Reported from worldwide locations but probably restricted to circumpolar areas; specimens from other regions may belong to other species (Jirkov 2008).
Ampharetidae	species	Anobothrus gracilis	(Malmgren, 1866)	Anobothrus gracilis	(Malmgren, 1866)	NCMR	1992	Biological oceanographical characteristics of the Corfu Sea C Biological oceanography, O Gotsis (Ed), Technical Report, p 71 (In Greek).		P	Reported from worldwide locations but probably restricted to circumpolar areas; specimens from other regions may belong to other species (Jirkov 2008).
Ampharetidae	species	Anobothrus gracilis	(Malmgren, 1866)	Anobothrus gracilis	(Malmgren, 1866)	Simboura N, Nicolaidou A	2001	The Polychaetes (Annelida, Polychaeta) of Greece: Checklist, Distribution and Ecological Characteristics. . Monographs on Marine Sciences 4: 1–115		P	Reported from worldwide locations but probably restricted to circumpolar areas; specimens from other regions may belong to other species (Jirkov 2008).
Ampharetidae	species	Anobothrus gracilis	(Malmgren, 1866)	Anobothrus gracilis	(Malmgren, 1866)	IOFR	1985	Study of the environmental impact from dumping coarse metalliferous waste in the Northern Evoikos Gulf G Chronis (Ed), Technical Report, p 254 (In Greek).		P	Reported from worldwide locations but probably restricted to circumpolar areas; specimens from other regions may belong to other species (Jirkov 2008).
Ampharetidae	species	Anobothrus gracilis	(Malmgren, 1866)	Anobothrus gracilis	(Malmgren, 1866)	IOFR	1984	The quality of the marine environment in Navarino Bay Technical Report, C Bogdanos (Ed), p 60 (In Greek).		P	Reported from worldwide locations but probably restricted to circumpolar areas; specimens from other regions may belong to other species (Jirkov 2008).
Ampharetidae	species	Anobothrus gracilis	(Malmgren, 1866)	Anobothrus gracilis	(Malmgren, 1866)	Faulwetter S	2010	Check-list of marine Polychaeta from Greece. Aristotle University of Thessaloniki. Assembled in the framework of the EU FP7 PESI project. Available from http://www.marinespecies.org/aphia.php?p=sourcedetails&id=142069		P	Reported from worldwide locations but probably restricted to circumpolar areas; specimens from other regions may belong to other species (Jirkov 2008).
Ampharetidae	species	Anobothrus gracilis	(Malmgren, 1866)	Anobothrus gracilis	(Malmgren, 1866)	Bogdanos C, Satsmadjis J	1985	The benthic fauna of different soft substrata in the Pagassitikos Gulf (Greece). Thalassographica 8: 43–69.		P	Reported from worldwide locations but probably restricted to circumpolar areas; specimens from other regions may belong to other species (Jirkov 2008).
Ampharetidae	species	Anobothrus gracilis	(Malmgren, 1866)	Anobothrus gracilis	(Malmgren, 1866)	Bogdanos C & Satsmadjis J	1987	The Patraikos gulf bottom fauna Thalassographica, 10(1), 37-71.		P	Reported from worldwide locations but probably restricted to circumpolar areas; specimens from other regions may belong to other species (Jirkov 2008).
Ampharetidae	species	Anobothrus gracilis	(Malmgren, 1866)	Anobothrus gracilis	(Malmgren, 1866)	Bogdanos C & Satsmadjis J	1983	The macrozoobenthos of an Aegean embayment. Thalassographica, 6, 77-105.		P	Reported from worldwide locations but probably restricted to circumpolar areas; specimens from other regions may belong to other species (Jirkov 2008).
Ampharetidae	species	Anobothrus gracilis	(Malmgren, 1866)	Anobothrus gracilis	(Malmgren, 1866)	Arvanitidis C	2000	Polychaete fauna of the Aegean Sea: inventory and new information Bull Mar Sci, 60(1), 73-96.		P	Reported from worldwide locations but probably restricted to circumpolar areas; specimens from other regions may belong to other species (Jirkov 2008).
Ampharetidae	species	Anobothrus gracilis	(Malmgren, 1866)	Anobothrus gracilis	(Malmgren, 1866)	Arvanitidis C	2000	Aegean polychaetes dataset. Hellenic Centre for Marine Research, Greece. Dataset in OBIS and available at: http://ipt.vliz.be/eurobis/resource?r=aegeanpolychaetes		P	Reported from worldwide locations but probably restricted to circumpolar areas; specimens from other regions may belong to other species (Jirkov 2008).
Ampharetidae	species	Anobothrus gracilis	(Malmgren, 1866)	Anobothrus gracilis	(Malmgren, 1866)	Arvanitidis C	1994	Systematic and bionomic study of the macrobenthic polychaetes (Annelida, Polychaeta) of the North Aegean. PhD Thesis		P	Reported from worldwide locations but probably restricted to circumpolar areas; specimens from other regions may belong to other species (Jirkov 2008).
Ampharetidae	species	Anobothrus gracilis	(Malmgren, 1866)	Anobothrus gracilis	(Malmgren, 1866)	Nicolaidou A & Papadopoulou KN	1989	Factors affecting the distribution and diversity of polychaetes in Amvrakikos Bay, Greece Mar Ecol, 10(3), 193-204.		P	Reported from worldwide locations but probably restricted to circumpolar areas; specimens from other regions may belong to other species (Jirkov 2008).
Ampharetidae	species	Anobothrus gracilis	(Malmgren, 1866)	Anobothrus gracilis	(Malmgren, 1866)	Zenetos A	1991	Kalamitsi dataset. Hellenic Centre for Marine Research, Greece. Dataset in OBIS and available at: http://ipt.vliz.be/eurobis/resource?r=kalamitsi		P	Reported from worldwide locations but probably restricted to circumpolar areas; specimens from other regions may belong to other species (Jirkov 2008).
Ampharetidae	species	Anobothrus gracilis	(Malmgren, 1866)	Anobothrus gracilis	(Malmgren, 1866)	Zenetos A	1986	Zoobenthos Kyklades, Aegean Sea dataset. Hellenic Centre for Marine Research, Greece. Dataset in OBIS and available at: http://ipt.medobis.eu/resource?r=kyklades		P	Reported from worldwide locations but probably restricted to circumpolar areas; specimens from other regions may belong to other species (Jirkov 2008).
Ampharetidae	species	Anobothrus gracilis	(Malmgren, 1866)	Anobothrus gracilis	(Malmgren, 1866)	Simboura N	1987	Study of the distribution and variations of the benthic polychaete fauna in three regions of the Aegean Sea and especially in the Island of Rhodes MSc thesis, University of Athens, p 111 (In Greek).		P	Reported from worldwide locations but probably restricted to circumpolar areas; specimens from other regions may belong to other species (Jirkov 2008).
Ampharetidae	species	Auchenoplax crinita	Ehlers, 1887	Auchenoplax crinita	Ehlers, 1887	NCMR	1992	Environmental study of the Northern Evoikos Gulf E Papathanasiou, (Ed), Technical Report, p 243 (In Greek).		P
Ampharetidae	species	Auchenoplax crinita	Ehlers, 1887	Auchenoplax crinita	Ehlers, 1887	Arvanitidis C	1994	Systematic and bionomic study of the macrobenthic polychaetes (Annelida, Polychaeta) of the North Aegean. PhD Thesis		P
Ampharetidae	species	Auchenoplax crinita	Ehlers, 1887	Auchenoplax crinita	Ehlers, 1887	Arvanitidis C	2000	Aegean polychaetes dataset. Hellenic Centre for Marine Research, Greece. Dataset in OBIS and available at: http://ipt.vliz.be/eurobis/resource?r=aegeanpolychaetes		P
Ampharetidae	species	Auchenoplax crinita	Ehlers, 1887	Auchenoplax crinita	Ehlers, 1887	Arvanitidis C	2000	Polychaete fauna of the Aegean Sea: inventory and new information Bull Mar Sci, 60(1), 73-96.		P
Ampharetidae	species	Auchenoplax crinita	Ehlers, 1887	Auchenoplax crinita	Ehlers, 1887	MedOBIS	2004	Mediterranean Ocean Biogeographic Information System. Dataset in OBIS and available at: http://ipt.vliz.be/eurobis/resource?r=medobis		P
Ampharetidae	species	Auchenoplax crinita	Ehlers, 1887	Auchenoplax crinita	Ehlers, 1887	NCMR	1995	Study of the impact of dumping bauxite mining residues on the benthic communities of Korinthiakos Gulf A Zenetos (Ed), Technical Report, p 93 (In Greek).		P
Ampharetidae	species	Auchenoplax crinita	Ehlers, 1887	Auchenoplax crinita	Ehlers, 1887	NCMR	1997	Trawling impact on benthic ecosystems Final Report, DG-XIV Contract Number 95/14, A Zenetos (Ed), p 112.		P
Ampharetidae	species	Auchenoplax crinita	Ehlers, 1887	Auchenoplax crinita	Ehlers, 1887	NCMR	1998	Study of the evironmental impact of dumping coarse metalliferous waste in the area off Larymna, N. Simboura (Ed), Technical Report. 156 p.+annex. (In Greek),		P
Ampharetidae	species	Auchenoplax crinita	Ehlers, 1887	Auchenoplax crinita	Ehlers, 1887	Simboura N	1996	Marine macrobenthic Polychaetes (Annelida, Polychaeta) of Greece: Taxonomy, Ecology, Zoogeography PhD thesis, Univ of Athens, 241+xxv p (In Greek).		P
Ampharetidae	species	Auchenoplax crinita	Ehlers, 1887	Auchenoplax crinita	Ehlers, 1887	Simboura N, Nicolaidou A	2001	The Polychaetes (Annelida, Polychaeta) of Greece: Checklist, Distribution and Ecological Characteristics. . Monographs on Marine Sciences 4: 1–115		P
Ampharetidae	species	Auchenoplax crinita	Ehlers, 1887	Auchenoplax crinita	Ehlers, 1887	Zenetos A	1991	Kalamitsi dataset. Hellenic Centre for Marine Research, Greece. Dataset in OBIS and available at: http://ipt.vliz.be/eurobis/resource?r=kalamitsi		P
Ampharetidae	species	Auchenoplax crinita	Ehlers, 1887	Auchenoplax crinita	Ehlers, 1887	Zenetos A Christianidis S Pancucci MA Simboura N & Tziavos C	1997	Oceanologic study of an open coastal area in the Ionian Sea with emphasis on its benthic fauna and some zoogeographical remarks Oceanologica Acta, 20(2), 437-451.		P
Ampharetidae	species	Auchenoplax crinita	Ehlers, 1887	Auchenoplax crinita	Ehlers, 1887	Faulwetter S	2010	Check-list of marine Polychaeta from Greece. Aristotle University of Thessaloniki. Assembled in the framework of the EU FP7 PESI project. Available from http://www.marinespecies.org/aphia.php?p=sourcedetails&id=142069		P
Ampharetidae	species	Lysippe labiata	Malmgren, 1866	Lysippe labiata	Malmgren, 1866	Arvanitidis C	2000	Polychaete fauna of the Aegean Sea: inventory and new information Bull Mar Sci, 60(1), 73-96.		P
Ampharetidae	species	Lysippe labiata	Malmgren, 1866	Lysippe labiata	Malmgren, 1866	Arvanitidis C	2000	Aegean polychaetes dataset. Hellenic Centre for Marine Research, Greece. Dataset in OBIS and available at: http://ipt.vliz.be/eurobis/resource?r=aegeanpolychaetes		P
Ampharetidae	species	Lysippe labiata	Malmgren, 1866	Lysippe labiata	Malmgren, 1866	Arvanitidis C	1994	Systematic and bionomic study of the macrobenthic polychaetes (Annelida, Polychaeta) of the North Aegean. PhD Thesis		P
Ampharetidae	species	Lysippe labiata	Malmgren, 1866	Lysippe labiata	Malmgren, 1866	Faulwetter S	2010	Check-list of marine Polychaeta from Greece. Aristotle University of Thessaloniki. Assembled in the framework of the EU FP7 PESI project. Available from http://www.marinespecies.org/aphia.php?p=sourcedetails&id=142069		P
Ampharetidae	species	Lysippe labiata	Malmgren, 1866	Lysippe labiata	Malmgren, 1866	Koulouri P., Dounas C, Arvanitidis C. Koutsoubas D, Tselepides A, Eleftheriou A	2015	A field experiment on trophic relations within the benthic boundary layer (BBL) over an oligotrophic continental shelf. Estuarine, Coastal and Shelf Science 164: 392-407 doi:10.1016/j.ecss.2015.07.029		P
Ampharetidae	species	Lysippe labiata	Malmgren, 1866	Lysippe labiata	Malmgren, 1866	Dounas CG	1986	Study of the macrofaunal assemblages of Strymonikos gulf PhD thesis, University of Thessaloniki, p 185 (In Greek).		P
Ampharetidae	species	Lysippe labiata	Malmgren, 1866	Lysippe labiata	Malmgren, 1866	Papazacharias AS	1991	Ecological study of the soft substratum macrofauna in the infralittoral and circalittoral zone of the Gulf of Kavala PhD thesis, University of Thessaloniki, p 204 (In Greek).		P
Ampharetidae	species	Lysippe labiata	Malmgren, 1866	Lysippe labiata	Malmgren, 1866	Simboura N, Nicolaidou A	2001	The Polychaetes (Annelida, Polychaeta) of Greece: Checklist, Distribution and Ecological Characteristics. . Monographs on Marine Sciences 4: 1–115		P
Ampharetidae	species	Lysippe labiata	Malmgren, 1866	Lysippe labiata	Malmgren, 1866	MedOBIS	2004	Mediterranean Ocean Biogeographic Information System. Dataset in OBIS and available at: http://ipt.vliz.be/eurobis/resource?r=medobis		P
Ampharetidae	species	Melinna monoceroides	Fauvel, 1936	Melinna monoceroides	Fauvel, 1936	IOFR	1985	Study of the environmental impact from dumping coarse metalliferous waste in the Northern Evoikos Gulf G Chronis (Ed), Technical Report, p 254 (In Greek).		P
Ampharetidae	species	Melinna monoceroides	Fauvel, 1936	Melinna monoceroides	Fauvel, 1936	Faulwetter S	2010	Check-list of marine Polychaeta from Greece. Aristotle University of Thessaloniki. Assembled in the framework of the EU FP7 PESI project. Available from http://www.marinespecies.org/aphia.php?p=sourcedetails&id=142069		P
Ampharetidae	species	Melinna monoceroides	Fauvel, 1936	Melinna monoceroides	Fauvel, 1936	MedOBIS	2004	Mediterranean Ocean Biogeographic Information System. Dataset in OBIS and available at: http://ipt.vliz.be/eurobis/resource?r=medobis		P
Ampharetidae	species	Melinna monoceroides	Fauvel, 1936	Melinna monoceroides	Fauvel, 1936	Zenetos A Christianidis S Pancucci MA Simboura N & Tziavos C	1997	Oceanologic study of an open coastal area in the Ionian Sea with emphasis on its benthic fauna and some zoogeographical remarks Oceanologica Acta, 20(2), 437-451.		P
Ampharetidae	species	Melinna monoceroides	Fauvel, 1936	Melinna monoceroides	Fauvel, 1936	Simboura N	1984	Study of the benthic polychaetes of the Northern Evoikos gulf Diploma thesis, University of Athens, p 51 (In Greek).		P
Ampharetidae	species	Melinna monoceroides	Fauvel, 1936	Melinna monoceroides	Fauvel, 1936	Simboura N, Nicolaidou A	2001	The Polychaetes (Annelida, Polychaeta) of Greece: Checklist, Distribution and Ecological Characteristics. . Monographs on Marine Sciences 4: 1–115		P
Ampharetidae	species	Melinna monoceroides	Fauvel, 1936	Melinna monoceroides	Fauvel, 1936	Vamvakas CN	1971	Contribution to the study of soft bottom benthic biocoenoses in soft substrata around the greek seas (W Saronikos Gulf) PhD thesis, University of Athens, p 146 (In Greek).		P
Ampharetidae	species	Melinna monoceroides	Fauvel, 1936	Melinna monoceroides	Fauvel, 1936	Zenetos A	1991	Kalamitsi dataset. Hellenic Centre for Marine Research, Greece. Dataset in OBIS and available at: http://ipt.vliz.be/eurobis/resource?r=kalamitsi		P
Ampharetidae	species	Melinna monoceroides	Fauvel, 1936	Melinna monoceroides	Fauvel, 1936	Papadopoulos D	1986	The impact of dumping coarse metalliferous waste on the benthos of the Northern Evvoikos Gulf MSc thesis, University of Athens, p 99 (In Greek).		P
Ampharetidae	species	Melinna monoceroides	Fauvel, 1936	Melinna monoceroides	Fauvel, 1936	Arvanitidis C	2000	Polychaete fauna of the Aegean Sea: inventory and new information Bull Mar Sci, 60(1), 73-96.		P
Ampharetidae	species	Melinna palmata	Grube, 1870	Melinna palmata	Grube, 1870	Tselepides A	1992	Ecological study of the bathyal ecosystem of the Aegean Sea PhD thesis, University of Crete, p 264 (In Greek).		P
Ampharetidae	species	Melinna palmata	Grube, 1870	Melinna palmata	Grube, 1870	Spiliotis J	1991	The evolution of a polluted benthic community after pollution abatement MSc Thesis, Univ Athens, p 102 (In Greek).		P
Ampharetidae	species	Melinna palmata	Grube, 1870	Melinna palmata	Grube, 1870	Simboura N, Zenetos A, Thessalou-Legaki M, Pancucci MA & Nicolaidou A	1995	Benthic communities of the infralittoral in the N Sporades (Aegean sea): a variety of biotopes encountered and analysed PSZNI, Mar Ecol, 16(4), 283-306.		P
Ampharetidae	species	Melinna palmata	Grube, 1870	Melinna palmata	Grube, 1870	Simboura N, Zenetos A, Panayotidis P & Makra A	1995	Changes of benthic community structure along an environmental pollution gradient Mar Pollut Bull, 30(7), 470-474.		P
Ampharetidae	species	Melinna palmata	Grube, 1870	Melinna palmata	Grube, 1870	Simboura N, Nicolaidou A	2001	The Polychaetes (Annelida, Polychaeta) of Greece: Checklist, Distribution and Ecological Characteristics. . Monographs on Marine Sciences 4: 1–115		P
Ampharetidae	species	Melinna palmata	Grube, 1870	Melinna palmata	Grube, 1870	Simboura N	1996	Marine macrobenthic Polychaetes (Annelida, Polychaeta) of Greece: Taxonomy, Ecology, Zoogeography PhD thesis, Univ of Athens, 241+xxv p (In Greek).		P
Ampharetidae	species	Melinna palmata	Grube, 1870	Melinna palmata	Grube, 1870	Papazacharias AS	1991	Ecological study of the soft substratum macrofauna in the infralittoral and circalittoral zone of the Gulf of Kavala PhD thesis, University of Thessaloniki, p 204 (In Greek).		P
Ampharetidae	species	Melinna palmata	Grube, 1870	Melinna palmata	Grube, 1870	Tselepides A, Papadopoulou K-N, Podaras D, Plaiti W, Koutsoubas D	2000	Macrobenthic community structure over the continental margin of Crete (South Aegean Sea, NE Mediterranean). . Progress In Oceanography 46: 401–428.: doi:10.1016/S0079-6611(00)00027-6		P
Ampharetidae	species	Melinna palmata	Grube, 1870	Melinna palmata	Grube, 1870	Papazacharias A, Koukouras A, Kevrekidis T & Voultsiadou E	1998	Infra- and circalittoral soft substratum macrofaunal assemblages of Kavala Gulf (Aegean Sea) Internat Rev Hydrobiol, 5-6, 461-477.		P
Ampharetidae	species	Melinna palmata	Grube, 1870	Melinna palmata	Grube, 1870	Simboura N	1987	Study of the distribution and variations of the benthic polychaete fauna in three regions of the Aegean Sea and especially in the Island of Rhodes MSc thesis, University of Athens, p 111 (In Greek).		P
Ampharetidae	species	Melinna palmata	Grube, 1870	Melinna palmata	Grube, 1870	Xenopoulou D	1987	Study of the distribution and temporal variations of the soft substrate benthic fauna of the island of Skiathos MSc thesis, University of Athens, p 81 (In Greek).		P
Ampharetidae	species	Melinna palmata	Grube, 1870	Melinna palmata	Grube, 1870	Zarkanellas AJ	1977	Benthic studies in Kavala Gulf, Greece Thalassographica, 3, 266-278.		P
Ampharetidae	species	Melinna palmata	Grube, 1870	Melinna palmata	Grube, 1870	Zarkanellas AJ	1979	The effects of pollution induced oxygen deficiency on the benthos in Elefsis Bay, Greece Mar Envir Res, 191-207.		P
Ampharetidae	species	Melinna palmata	Grube, 1870	Melinna palmata	Grube, 1870	Zarkanellas AJ	1980	Ecological study of the macrobenthos in Thermaikos Gulf PhD thesis, University of Thessaloniki, p 147 (In Greek).		P
Ampharetidae	species	Melinna palmata	Grube, 1870	Melinna palmata	Grube, 1870	Zenetos A	1987	Aegean Sea coastal benthic communities, Geras gulf (Mytilini), Chemical pollution (tannery effluents). Hellenic Centre for Marine Research, Greece. Dataset in OBIS and available at: http://ipt.vliz.be/eurobis/resource?r=mytilini		P
Ampharetidae	species	Melinna palmata	Grube, 1870	Melinna palmata	Grube, 1870	Zenetos A	1991	Kalamitsi dataset. Hellenic Centre for Marine Research, Greece. Dataset in OBIS and available at: http://ipt.vliz.be/eurobis/resource?r=kalamitsi		P
Ampharetidae	species	Melinna palmata	Grube, 1870	Melinna palmata	Grube, 1870	Zenetos A & Bogdanos C	1992	Kerkyra dataset. Hellenic Centre for Marine Research, Greece. Dataset in OBIS and available at: http://ipt.medobis.eu/resource?r=kerkyra		P
Ampharetidae	species	Melinna palmata	Grube, 1870	Melinna palmata	Grube, 1870	Zenetos A Christianidis S Pancucci MA Simboura N & Tziavos C	1997	Oceanologic study of an open coastal area in the Ionian Sea with emphasis on its benthic fauna and some zoogeographical remarks Oceanologica Acta, 20(2), 437-451.		P
Ampharetidae	species	Melinna palmata	Grube, 1870	Melinna palmata	Grube, 1870	Zenetos A	1990	Seasonal zoobenthos, Saronikos. Hellenic Centre for Marine Research, Greece. Dataset in OBIS and available at: http://ipt.vliz.be/eurobis/resource?r=saronikos		P
Ampharetidae	species	Melinna palmata	Grube, 1870	Melinna palmata	Grube, 1870	Zenetos A Panayotidis P & Simboura N	1994	Effects of sewerage on the distribution of benthic fauna in the Saronikos Gulf (Greece) MAP Technical Reports Series, N 80, UNEP, Athens, 39-72.		P
Ampharetidae	species	Melinna palmata	Grube, 1870	Melinna palmata	Grube, 1870	Bogdanos C & Satsmadjis J	1987	The Patraikos gulf bottom fauna Thalassographica, 10(1), 37-71.		P
Ampharetidae	species	Melinna palmata	Grube, 1870	Melinna palmata	Grube, 1870	IOFR	1984	Technical report on the faunal and sediment analysis near oil drilling sites in the Gulf of Kavala C Bogdanos (Ed), p 20 (In Greek).		P
Ampharetidae	species	Melinna palmata	Grube, 1870	Melinna palmata	Grube, 1870	IOFR	1984	The quality of the marine environment in Navarino Bay Technical Report, C Bogdanos (Ed), p 60 (In Greek).		P
Ampharetidae	species	Melinna palmata	Grube, 1870	Melinna palmata	Grube, 1870	Harmelin JG	1969	Contribution a l'étude de l'endofaune des prairies d' Halophila stipulacea de Meditarranee Orientale I-Annélides Polychètes Rec Trav Stn Mar Endoume, 45(61), 305-316.		P
Ampharetidae	species	Melinna palmata	Grube, 1870	Melinna palmata	Grube, 1870	Faulwetter S	2010	Check-list of marine Polychaeta from Greece. Aristotle University of Thessaloniki. Assembled in the framework of the EU FP7 PESI project. Available from http://www.marinespecies.org/aphia.php?p=sourcedetails&id=142069		P
Ampharetidae	species	Melinna palmata	Grube, 1870	Melinna palmata	Grube, 1870	Eleftheriou A, Dounas K, Papadopoulou K, Karakassis I, Anastasiadis P, Koutsoubas D, Lazaridou Th & Labropoulou M	1990	Study of the coasts around Crete presenting ecological disturbances II Marine Section Final Report University of Crete, p 92 (In Greek).		P
Ampharetidae	species	Melinna palmata	Grube, 1870	Melinna palmata	Grube, 1870	Dounas CG	1986	Study of the macrofaunal assemblages of Strymonikos gulf PhD thesis, University of Thessaloniki, p 185 (In Greek).		P
Ampharetidae	species	Melinna palmata	Grube, 1870	Melinna palmata	Grube, 1870	Dounas C	1988	Benthos Cretan Continental Shelf. Hellenic Centre for Marine Research, Greece. Dataset in OBIS and available at: http://ipt.vliz.be/eurobis/resource?r=benthoscretan		P
Ampharetidae	species	Melinna palmata	Grube, 1870	Melinna palmata	Grube, 1870	Chintiroglou C, Antoniadou C, Krestenitis Y	2006	Can polychaetes be used as a surrogate group in assessing ecological quality of soft substratum communities.		P
Ampharetidae	species	Melinna palmata	Grube, 1870	Melinna palmata	Grube, 1870	IOFR	1985	Study of the environmental impact from dumping coarse metalliferous waste in the Northern Evoikos Gulf G Chronis (Ed), Technical Report, p 254 (In Greek).		P
Ampharetidae	species	Melinna palmata	Grube, 1870	Melinna palmata	Grube, 1870	Bogdanos C, Satsmadjis J	1985	The benthic fauna of different soft substrata in the Pagassitikos Gulf (Greece). Thalassographica 8: 43–69.		P
Ampharetidae	species	Melinna palmata	Grube, 1870	Melinna palmata	Grube, 1870	Dounas C	1996	Environmental impact assessment of oil pollution accident in Gialova lagoon and Navarino Bay. Hellenic Centre for Marine Research, Greece Dataset in OBIS and available at: http://www.vliz.be/imis/imis.php?module=dataset&dasid=272		P
Ampharetidae	species	Melinna palmata	Grube, 1870	Melinna palmata	Grube, 1870	Bogdanos C & Satsmadjis J	1983	The macrozoobenthos of an Aegean embayment. Thalassographica, 6, 77-105.		P
Ampharetidae	species	Melinna palmata	Grube, 1870	Melinna palmata	Grube, 1870	Bogdanos C	1983	Observation of soft substrate macrozoobenthos in the coastal area of Aghia Marina (Stylis GREECE) Proc 5th sci Congr hellenic Soc Biol Sci Patras, 115-116 (In Greek).		P
Ampharetidae	species	Melinna palmata	Grube, 1870	Melinna palmata	Grube, 1870	Bei F	1988	Distribution, structure and seasonal variations of benthic communities in Atalanti Bay MSc thesis, University of Athens, p 110 (In Greek).		P
Ampharetidae	species	Melinna palmata	Grube, 1870	Melinna palmata	Grube, 1870	Arvanitidis C, Koutsoubas D, Dounas C, Eleftheriou A	1999	Annelid fauna of a Mediterranean lagoon (Gialova Lagoon, south-west Greece): community structure in a severely fluctuating environment.. Journal of the Marine Biological Association of the United Kingdom 79: 849–856. doi:10.1017/S0025315499001010		P
Ampharetidae	species	Melinna palmata	Grube, 1870	Melinna palmata	Grube, 1870	Arvanitidis C	2000	Polychaete fauna of the Aegean Sea: inventory and new information Bull Mar Sci, 60(1), 73-96.		P
Ampharetidae	species	Melinna palmata	Grube, 1870	Melinna palmata	Grube, 1870	Arvanitidis C	2000	Aegean polychaetes dataset. Hellenic Centre for Marine Research, Greece. Dataset in OBIS and available at: http://ipt.vliz.be/eurobis/resource?r=aegeanpolychaetes		P
Ampharetidae	species	Melinna palmata	Grube, 1870	Melinna palmata	Grube, 1870	Arvanitidis C	1994	Systematic and bionomic study of the macrobenthic polychaetes (Annelida, Polychaeta) of the North Aegean. PhD Thesis		P
Ampharetidae	species	Melinna palmata	Grube, 1870	Melinna palmata	Grube, 1870	Antoniadou C, Krestenitis Y, Chintiroglou C	2004	Structure of the “Amphioxus sand” community in Thermaikos Bay. Fresenius Environmental Bulletin 13: 1122 – 1128		P
Ampharetidae	species	Melinna palmata	Grube, 1870	Melinna palmata	Grube, 1870	Zenetos A & Bogdanos C	1987	Benthic community structure as a tool in evaluating effects of pollution in Elefsis Bay Thalassographica, 10(1), 7-21.		P
Ampharetidae	species	Melinna palmata	Grube, 1870	Melinna palmata	Grube, 1870	Bogdanos C, Simboura N & Zenetos A	2002	The benthic fauna of Geras gulf (Lesvos Isl.,Greece): inventory, distribution and some zoogeographical considerations. Hellenic Zoological Archives 6: 1-22		P
Ampharetidae	species	Melinna palmata	Grube, 1870	Melinna palmata	Grube, 1870	NCMR	1992	Oceanographic study of the Lakonikos Gulf N Friligos (Ed), Technical Report, p 111 (In Greek).		P
Ampharetidae	species	Melinna palmata	Grube, 1870	Melinna palmata	Grube, 1870	Koulouri P., Dounas C, Arvanitidis C. Koutsoubas D, Tselepides A, Eleftheriou A	2015	A field experiment on trophic relations within the benthic boundary layer (BBL) over an oligotrophic continental shelf. Estuarine, Coastal and Shelf Science 164: 392-407 doi:10.1016/j.ecss.2015.07.029		P
Ampharetidae	species	Melinna palmata	Grube, 1870	Melinna palmata	Grube, 1870	Papadopoulos D	1986	The impact of dumping coarse metalliferous waste on the benthos of the Northern Evvoikos Gulf MSc thesis, University of Athens, p 99 (In Greek).		P
Ampharetidae	species	Melinna palmata	Grube, 1870	Melinna palmata	Grube, 1870	Makra A, Nicolaidou A	2000	Benthic communities of the inner Argolikos Bay. . Belgian Journal of Zoology 130: 61–67.		P
Ampharetidae	species	Melinna palmata	Grube, 1870	Melinna palmata	Grube, 1870	Akouminaki, Ioanna	2004	Μακροβενθικές βιοκοινωνίες υποθαλάσσιων δελταϊκών αποθέσεων: παράδειγμα από έναν ημίκλειστο κόλπο της Ανατολικής Μεσογείου (Μαλιακός κόλπος, Αιγαίο Πέλαγος).. PhD Thesis, University of Crete		P
Ampharetidae	species	Melinna palmata	Grube, 1870	Melinna palmata	Grube, 1870	MedOBIS	2004	Mediterranean Ocean Biogeographic Information System. Dataset in OBIS and available at: http://ipt.vliz.be/eurobis/resource?r=medobis		P
Ampharetidae	species	Melinna palmata	Grube, 1870	Melinna palmata	Grube, 1870	NCMR	1989	A survey of the benthic fauna in the Central Aegean Sea (Cyclades-Saronikos) Technical Report, p 106 (In Greek).		P
Ampharetidae	species	Melinna palmata	Grube, 1870	Melinna palmata	Grube, 1870	NCMR	1989	Oceanographical study of the Amvrakikos Gulf, 4Biological oceanography Ch Tziavos (Ed),Technical Report, p 95 (In Greek).		P
Ampharetidae	species	Melinna palmata	Grube, 1870	Melinna palmata	Grube, 1870	Klaoudatos SD, Klaoudatos DS, Smith J, Bogdanos C, Papageorgiou E	2006	Assessment of site specific benthic impact of floating cage farming in the eastern Hios island , Eastern Aegean Sea, Greece. Journal of experimental marine biology and ecology 338: 96–111. doi: 10.1016/j.jembe.2006.07.002		P
Ampharetidae	species	Melinna palmata	Grube, 1870	Melinna palmata	Grube, 1870	NCMR	1992	Environmental study of the Northern Evoikos Gulf E Papathanasiou, (Ed), Technical Report, p 243 (In Greek).		P
Ampharetidae	species	Melinna palmata	Grube, 1870	Melinna palmata	Grube, 1870	NCMR	2000	The marine system of Agios Kosmas Geophysical survey, measurements of environmental parameters water quality and monitoring of the marine flora and fauna for the Agios Kosmas Olympic sailing center A Karageorgis & P Panayotidis (Eds), Technical Report, p. 236 (In Greek).		P
Ampharetidae	species	Melinna palmata	Grube, 1870	Melinna palmata	Grube, 1870	NCMR	1992	Biological oceanographical characteristics of the Corfu Sea C Biological oceanography, O Gotsis (Ed), Technical Report, p 71 (In Greek).		P
Ampharetidae	species	Melinna palmata	Grube, 1870	Melinna palmata	Grube, 1870	NCMR	1995	Study of the impact of dumping bauxite mining residues on the benthic communities of Korinthiakos Gulf A Zenetos (Ed), Technical Report, p 93 (In Greek).		P
Ampharetidae	species	Melinna palmata	Grube, 1870	Melinna palmata	Grube, 1870	NCMR	1996	Study of the marine ecosystem of Thermaikos Gulf, Ch Anagnostou (Ed), Technical Report, p 431 (In Greek).		P
Ampharetidae	species	Melinna palmata	Grube, 1870	Melinna palmata	Grube, 1870	NCMR	1997	Trawling impact on benthic ecosystems Final Report, DG-XIV Contract Number 95/14, A Zenetos (Ed), p 112.		P
Ampharetidae	species	Melinna palmata	Grube, 1870	Melinna palmata	Grube, 1870	Nicolaidou A & Papadopoulou KN	1989	Factors affecting the distribution and diversity of polychaetes in Amvrakikos Bay, Greece Mar Ecol, 10(3), 193-204.		P
Ampharetidae	species	Melinna palmata	Grube, 1870	Melinna palmata	Grube, 1870	Diapoulis A & Bogdanos C	1983	Preliminary study of soft substrate macrozoobenthos and marine flora in the Bay of Geras (Lesvos Island, Greece) Thalassographica, 6, 127-139.		P
Ampharetidae	species	Melinna palmata	Grube, 1870	Melinna palmata	Grube, 1870	Nicolaidou A, Zenetos A, Pancucci MA, Simboura N	1993	Comparing ecological effects of two different types of pollution using multivariate techniques. Marine Ecology - Pubblicazioni Della Stazione Zoologica Di Napoli I, 14(2), 113–128		P
Ampharetidae	species	Melinna palmata	Grube, 1870	Melinna palmata	Grube, 1870	Pancucci-Papadopoulou AM, Simboura N, Zenetos A, Thessalou-Legaki M, Nicolaidou A	1999	Benthic Invertebrate Communities of NW Rodos (Rhodes) island (SE Aegean Sea) as related to hydrological regime and geographical location. Israel Journal of Zoology 45: 371–393.		P
Ampharetidae	species	Melinna palmata	Grube, 1870	Melinna palmata	Grube, 1870	NCMR	1991	Biological oceanography, in: Oceanographical study of the Faliron Delta P Panayotidis (ed), Technical Report, p76 (In Greek).		P
Ampharetidae	species	Melinna palmata	Grube, 1870	Melinna palmata	Grube, 1870	Karakassis I	1991	Contribution to the study of the benthic ecosystem of the continental shelf of Crete PhD thesis, University of Crete, p 195 (In Greek).		P
Ampharetidae	species	Melinna palmata	Grube, 1870	Melinna palmata	Grube, 1870	Nicolaidou A, Moraitou-Apostolopoulou M & Ignatiades L	1983	A survey of estuarine benthic, zooplanctonic and phytoplanctonic communities of Amvrakikos Gulf, Ionian Sea Mar Ecol, 4(3), 197-209.		P
Ampharetidae	species	Neosabellides oceanica	(Fauvel, 1909)	Neosabellides oceanica	(Fauvel, 1909)	NCMR	1989	Oceanographical study of the Amvrakikos Gulf, 4Biological oceanography Ch Tziavos (Ed),Technical Report, p 95 (In Greek).		P	Few records from the Mediterranean outside Greece (e.g. Spain (Nebra et al. 2011); France (Guérin and Massé 1976)) otherwise known from the European Atlantic coasts. Arvanitidis (1994) regards its presence in the Mediterranean as doubtful.
Ampharetidae	species	Neosabellides oceanica	(Fauvel, 1909)	Neosabellides oceanica	(Fauvel, 1909)	Bogdanos C, Satsmadjis J	1985	The benthic fauna of different soft substrata in the Pagassitikos Gulf (Greece). Thalassographica 8: 43–69.		P	Few records from the Mediterranean outside Greece (e.g. Spain (Nebra et al. 2011); France (Guérin and Massé 1976)) otherwise known from the European Atlantic coasts. Arvanitidis (1994) regards its presence in the Mediterranean as doubtful.
Ampharetidae	species	Neosabellides oceanica	(Fauvel, 1909)	Neosabellides oceanica	(Fauvel, 1909)	Bogdanos C, Simboura N & Zenetos A	2002	The benthic fauna of Geras gulf (Lesvos Isl.,Greece): inventory, distribution and some zoogeographical considerations. Hellenic Zoological Archives 6: 1-22		P	Few records from the Mediterranean outside Greece (e.g. Spain (Nebra et al. 2011); France (Guérin and Massé 1976)) otherwise known from the European Atlantic coasts. Arvanitidis (1994) regards its presence in the Mediterranean as doubtful.
Ampharetidae	species	Neosabellides oceanica	(Fauvel, 1909)	Neosabellides oceanica	(Fauvel, 1909)	IOFR	1984	Technical report on the faunal and sediment analysis near oil drilling sites in the Gulf of Kavala C Bogdanos (Ed), p 20 (In Greek).		P	Few records from the Mediterranean outside Greece (e.g. Spain (Nebra et al. 2011); France (Guérin and Massé 1976)) otherwise known from the European Atlantic coasts. Arvanitidis (1994) regards its presence in the Mediterranean as doubtful.
Ampharetidae	species	Neosabellides oceanica	(Fauvel, 1909)	Neosabellides oceanica	(Fauvel, 1909)	Bogdanos C & Satsmadjis J	1983	The macrozoobenthos of an Aegean embayment. Thalassographica, 6, 77-105.		P	Few records from the Mediterranean outside Greece (e.g. Spain (Nebra et al. 2011); France (Guérin and Massé 1976)) otherwise known from the European Atlantic coasts. Arvanitidis (1994) regards its presence in the Mediterranean as doubtful.
Ampharetidae	species	Neosabellides oceanica	(Fauvel, 1909)	Neosabellides oceanica	(Fauvel, 1909)	NCMR	1989	A survey of the benthic fauna in the Central Aegean Sea (Cyclades-Saronikos) Technical Report, p 106 (In Greek).		P	Few records from the Mediterranean outside Greece (e.g. Spain (Nebra et al. 2011); France (Guérin and Massé 1976)) otherwise known from the European Atlantic coasts. Arvanitidis (1994) regards its presence in the Mediterranean as doubtful.
Ampharetidae	species	Neosabellides oceanica	(Fauvel, 1909)	Neosabellides oceanica	(Fauvel, 1909)	NCMR	1990	Oceanographic survey of Milos island A Diapoulis (Ed), Technical Report (In Greek).		P	Few records from the Mediterranean outside Greece (e.g. Spain (Nebra et al. 2011); France (Guérin and Massé 1976)) otherwise known from the European Atlantic coasts. Arvanitidis (1994) regards its presence in the Mediterranean as doubtful.
Ampharetidae	species	Neosabellides oceanica	(Fauvel, 1909)	Neosabellides oceanica	(Fauvel, 1909)	NCMR	1992	Environmental study of the Northern Evoikos Gulf E Papathanasiou, (Ed), Technical Report, p 243 (In Greek).		P	Few records from the Mediterranean outside Greece (e.g. Spain (Nebra et al. 2011); France (Guérin and Massé 1976)) otherwise known from the European Atlantic coasts. Arvanitidis (1994) regards its presence in the Mediterranean as doubtful.
Ampharetidae	species	Neosabellides oceanica	(Fauvel, 1909)	Neosabellides oceanica	(Fauvel, 1909)	NCMR	1992	Biological oceanographical characteristics of the Corfu Sea C Biological oceanography, O Gotsis (Ed), Technical Report, p 71 (In Greek).		P	Few records from the Mediterranean outside Greece (e.g. Spain (Nebra et al. 2011); France (Guérin and Massé 1976)) otherwise known from the European Atlantic coasts. Arvanitidis (1994) regards its presence in the Mediterranean as doubtful.
Ampharetidae	species	Neosabellides oceanica	(Fauvel, 1909)	Neosabellides oceanica	(Fauvel, 1909)	Zenetos A	1987	Aegean Sea coastal benthic communities, Geras gulf (Mytilini), Chemical pollution (tannery effluents). Hellenic Centre for Marine Research, Greece. Dataset in OBIS and available at: http://ipt.vliz.be/eurobis/resource?r=mytilini		P	Few records from the Mediterranean outside Greece (e.g. Spain (Nebra et al. 2011); France (Guérin and Massé 1976)) otherwise known from the European Atlantic coasts. Arvanitidis (1994) regards its presence in the Mediterranean as doubtful.
Ampharetidae	species	Neosabellides oceanica	(Fauvel, 1909)	Neosabellides oceanica	(Fauvel, 1909)	Zenetos A Christianidis S Pancucci MA Simboura N & Tziavos C	1997	Oceanologic study of an open coastal area in the Ionian Sea with emphasis on its benthic fauna and some zoogeographical remarks Oceanologica Acta, 20(2), 437-451.		P	Few records from the Mediterranean outside Greece (e.g. Spain (Nebra et al. 2011); France (Guérin and Massé 1976)) otherwise known from the European Atlantic coasts. Arvanitidis (1994) regards its presence in the Mediterranean as doubtful.
Ampharetidae	species	Neosabellides oceanica	(Fauvel, 1909)	Neosabellides oceanica	(Fauvel, 1909)	MedOBIS	2004	Mediterranean Ocean Biogeographic Information System. Dataset in OBIS and available at: http://ipt.vliz.be/eurobis/resource?r=medobis		P	Few records from the Mediterranean outside Greece (e.g. Spain (Nebra et al. 2011); France (Guérin and Massé 1976)) otherwise known from the European Atlantic coasts. Arvanitidis (1994) regards its presence in the Mediterranean as doubtful.
Ampharetidae	species	Neosabellides oceanica	(Fauvel, 1909)	Neosabellides oceanica	(Fauvel, 1909)	Zenetos A	1991	Kalamitsi dataset. Hellenic Centre for Marine Research, Greece. Dataset in OBIS and available at: http://ipt.vliz.be/eurobis/resource?r=kalamitsi		P	Few records from the Mediterranean outside Greece (e.g. Spain (Nebra et al. 2011); France (Guérin and Massé 1976)) otherwise known from the European Atlantic coasts. Arvanitidis (1994) regards its presence in the Mediterranean as doubtful.
Ampharetidae	species	Neosabellides oceanica	(Fauvel, 1909)	Neosabellides oceanica	(Fauvel, 1909)	NCMR	1995	Study of the impact of dumping bauxite mining residues on the benthic communities of Korinthiakos Gulf A Zenetos (Ed), Technical Report, p 93 (In Greek).		P	Few records from the Mediterranean outside Greece (e.g. Spain (Nebra et al. 2011); France (Guérin and Massé 1976)) otherwise known from the European Atlantic coasts. Arvanitidis (1994) regards its presence in the Mediterranean as doubtful.
Ampharetidae	species	Neosabellides oceanica	(Fauvel, 1909)	Neosabellides oceanica	(Fauvel, 1909)	Zenetos A	1986	Zoobenthos Kyklades, Aegean Sea dataset. Hellenic Centre for Marine Research, Greece. Dataset in OBIS and available at: http://ipt.medobis.eu/resource?r=kyklades		P	Few records from the Mediterranean outside Greece (e.g. Spain (Nebra et al. 2011); France (Guérin and Massé 1976)) otherwise known from the European Atlantic coasts. Arvanitidis (1994) regards its presence in the Mediterranean as doubtful.
Ampharetidae	species	Neosabellides oceanica	(Fauvel, 1909)	Neosabellides oceanica	(Fauvel, 1909)	Simboura N, Nicolaidou A	2001	The Polychaetes (Annelida, Polychaeta) of Greece: Checklist, Distribution and Ecological Characteristics. . Monographs on Marine Sciences 4: 1–115		P	Few records from the Mediterranean outside Greece (e.g. Spain (Nebra et al. 2011); France (Guérin and Massé 1976)) otherwise known from the European Atlantic coasts. Arvanitidis (1994) regards its presence in the Mediterranean as doubtful.
Ampharetidae	species	Neosabellides oceanica	(Fauvel, 1909)	Neosabellides oceanica	(Fauvel, 1909)	Bogdanos C & Satsmadjis J	1987	The Patraikos gulf bottom fauna Thalassographica, 10(1), 37-71.		P	Few records from the Mediterranean outside Greece (e.g. Spain (Nebra et al. 2011); France (Guérin and Massé 1976)) otherwise known from the European Atlantic coasts. Arvanitidis (1994) regards its presence in the Mediterranean as doubtful.
Ampharetidae	species	Neosabellides oceanica	(Fauvel, 1909)	Neosabellides oceanica	(Fauvel, 1909)	Simboura N	1996	Marine macrobenthic Polychaetes (Annelida, Polychaeta) of Greece: Taxonomy, Ecology, Zoogeography PhD thesis, Univ of Athens, 241+xxv p (In Greek).		P	Few records from the Mediterranean outside Greece (e.g. Spain (Nebra et al. 2011); France (Guérin and Massé 1976)) otherwise known from the European Atlantic coasts. Arvanitidis (1994) regards its presence in the Mediterranean as doubtful.
Ampharetidae	species	Neosabellides oceanica	(Fauvel, 1909)	Neosabellides oceanica	(Fauvel, 1909)	Nicolaidou A & Papadopoulou KN	1989	Factors affecting the distribution and diversity of polychaetes in Amvrakikos Bay, Greece Mar Ecol, 10(3), 193-204.		P	Few records from the Mediterranean outside Greece (e.g. Spain (Nebra et al. 2011); France (Guérin and Massé 1976)) otherwise known from the European Atlantic coasts. Arvanitidis (1994) regards its presence in the Mediterranean as doubtful.
Ampharetidae	species	Sosane sulcata	Malmgren, 1866	Sosane sulcata	Malmgren, 1866	Karakassis I	1991	Contribution to the study of the benthic ecosystem of the continental shelf of Crete PhD thesis, University of Crete, p 195 (In Greek).		P
Ampharetidae	species	Sosane sulcata	Malmgren, 1866	Sosane sulcata	Malmgren, 1866	Zenetos A & Bogdanos C	1992	Kerkyra dataset. Hellenic Centre for Marine Research, Greece. Dataset in OBIS and available at: http://ipt.medobis.eu/resource?r=kerkyra		P
Ampharetidae	species	Sosane sulcata	Malmgren, 1866	Sosane sulcata	Malmgren, 1866	Simboura N, Nicolaidou A	2001	The Polychaetes (Annelida, Polychaeta) of Greece: Checklist, Distribution and Ecological Characteristics. . Monographs on Marine Sciences 4: 1–115		P
Ampharetidae	species	Sosane sulcata	Malmgren, 1866	Sosane sulcata	Malmgren, 1866	Simboura N	1996	Marine macrobenthic Polychaetes (Annelida, Polychaeta) of Greece: Taxonomy, Ecology, Zoogeography PhD thesis, Univ of Athens, 241+xxv p (In Greek).		P
Ampharetidae	species	Sosane sulcata	Malmgren, 1866	Sosane sulcata	Malmgren, 1866	Papazacharias AS	1991	Ecological study of the soft substratum macrofauna in the infralittoral and circalittoral zone of the Gulf of Kavala PhD thesis, University of Thessaloniki, p 204 (In Greek).		P
Ampharetidae	species	Sosane sulcata	Malmgren, 1866	Sosane sulcata	Malmgren, 1866	NCMR	1998	Study of the evironmental impact of dumping coarse metalliferous waste in the area off Larymna, N. Simboura (Ed), Technical Report. 156 p.+annex. (In Greek),		P
Ampharetidae	species	Sosane sulcata	Malmgren, 1866	Sosane sulcata	Malmgren, 1866	NCMR	1997	Trawling impact on benthic ecosystems Final Report, DG-XIV Contract Number 95/14, A Zenetos (Ed), p 112.		P
Ampharetidae	species	Sosane sulcata	Malmgren, 1866	Sosane sulcata	Malmgren, 1866	NCMR	1995	Study of the impact of dumping bauxite mining residues on the benthic communities of Korinthiakos Gulf A Zenetos (Ed), Technical Report, p 93 (In Greek).		P
Ampharetidae	species	Sosane sulcata	Malmgren, 1866	Sosane sulcata	Malmgren, 1866	Vamvakas CN	1971	Contribution to the study of soft bottom benthic biocoenoses in soft substrata around the greek seas (W Saronikos Gulf) PhD thesis, University of Athens, p 146 (In Greek).		P
Ampharetidae	species	Sosane sulcata	Malmgren, 1866	Sosane sulcata	Malmgren, 1866	Koulouri P., Dounas C, Arvanitidis C. Koutsoubas D, Tselepides A, Eleftheriou A	2015	A field experiment on trophic relations within the benthic boundary layer (BBL) over an oligotrophic continental shelf. Estuarine, Coastal and Shelf Science 164: 392-407 doi:10.1016/j.ecss.2015.07.029		P
Ampharetidae	species	Sosane sulcata	Malmgren, 1866	Sosane sulcata	Malmgren, 1866	Faulwetter S	2010	Check-list of marine Polychaeta from Greece. Aristotle University of Thessaloniki. Assembled in the framework of the EU FP7 PESI project. Available from http://www.marinespecies.org/aphia.php?p=sourcedetails&id=142069		P
Ampharetidae	species	Sosane sulcata	Malmgren, 1866	Sosane sulcata	Malmgren, 1866	Eleftheriou A, Dounas K, Papadopoulou K, Karakassis I, Anastasiadis P, Koutsoubas D, Lazaridou Th & Labropoulou M	1990	Study of the coasts around Crete presenting ecological disturbances II Marine Section Final Report University of Crete, p 92 (In Greek).		P
Ampharetidae	species	Sosane sulcata	Malmgren, 1866	Sosane sulcata	Malmgren, 1866	Diapoulis A & Bogdanos C	1983	Preliminary study of soft substrate macrozoobenthos and marine flora in the Bay of Geras (Lesvos Island, Greece) Thalassographica, 6, 127-139.		P
Ampharetidae	species	Sosane sulcata	Malmgren, 1866	Sosane sulcata	Malmgren, 1866	Arvanitidis C	2000	Polychaete fauna of the Aegean Sea: inventory and new information Bull Mar Sci, 60(1), 73-96.		P
Ampharetidae	species	Sosane sulcata	Malmgren, 1866	Sosane sulcata	Malmgren, 1866	Arvanitidis C	2000	Aegean polychaetes dataset. Hellenic Centre for Marine Research, Greece. Dataset in OBIS and available at: http://ipt.vliz.be/eurobis/resource?r=aegeanpolychaetes		P
Ampharetidae	species	Sosane sulcata	Malmgren, 1866	Sosane sulcata	Malmgren, 1866	Arvanitidis C	1994	Systematic and bionomic study of the macrobenthic polychaetes (Annelida, Polychaeta) of the North Aegean. PhD Thesis		P
Ampharetidae	species	Sosane sulcata	Malmgren, 1866	Sosane sulcata	Malmgren, 1866	MedOBIS	2004	Mediterranean Ocean Biogeographic Information System. Dataset in OBIS and available at: http://ipt.vliz.be/eurobis/resource?r=medobis		P
Ampharetidae	species	Sosane sulcata	Malmgren, 1866	Sosane sulcata	Malmgren, 1866	NCMR	1992	Biological oceanographical characteristics of the Corfu Sea C Biological oceanography, O Gotsis (Ed), Technical Report, p 71 (In Greek).		P
Ampharetidae	species	Uschakovius enigmaticus	Laubier, 1973	Uschakovius enigmaticus	Laubier, 1973	Laubier, L	1973	Uschakovius enigmaticus gen. sp. n., Ampharetidae (Annélides Polychétes sédentaires) aberrant de Méditerranée orientale profonde. Comptes Rendus de l'Académie des Science, Paris, Ser. Série D, 277: 2723-2725		P	Originally described from the Hellenic Trench (Matapan Deep; 36°01'48''N, 22°24'36''E; 3174 m depth), no other records from Greece. Considered endemic to the type locality (Paterson et al. 2009).
Amphinomidae	species	Chloeia candida	Kinberg, 1857	Chloeia viridis	Schmarda, 1861	Faulwetter S	2010	Check-list of marine Polychaeta from Greece. Aristotle University of Thessaloniki. Assembled in the framework of the EU FP7 PESI project. Available from http://www.marinespecies.org/aphia.php?p=sourcedetails&id=142069		P	Reported from Greece by Arvanitidis (1994). In the Mediterranean also reported from the western basin (Fauvel and Rullier 1959), otherwise distributed in the Caribbean and tropical Atlantic. In the past possibly confused with Chloeia venusta Quatrefages,
Amphinomidae	species	Chloeia candida	Kinberg, 1857	Chloeia viridis	Schmarda, 1861	Arvanitidis C	1994	Systematic and bionomic study of the macrobenthic polychaetes (Annelida, Polychaeta) of the North Aegean. PhD Thesis		P	Reported from Greece by Arvanitidis (1994). In the Mediterranean also reported from the western basin (Fauvel and Rullier 1959), otherwise distributed in the Caribbean and tropical Atlantic. In the past possibly confused with Chloeia venusta Quatrefages,
Amphinomidae	species	Chloeia candida	Kinberg, 1857	Chloeia viridis	Schmarda, 1861	Arvanitidis C	2000	Polychaete fauna of the Aegean Sea: inventory and new information Bull Mar Sci, 60(1), 73-96.		P	Reported from Greece by Arvanitidis (1994). In the Mediterranean also reported from the western basin (Fauvel and Rullier 1959), otherwise distributed in the Caribbean and tropical Atlantic. In the past possibly confused with Chloeia venusta Quatrefages,
Amphinomidae	species	Chloeia candida	Kinberg, 1857	Chloeia viridis	Schmarda, 1861	MedOBIS	2004	Mediterranean Ocean Biogeographic Information System. Dataset in OBIS and available at: http://ipt.vliz.be/eurobis/resource?r=medobis		P	Reported from Greece by Arvanitidis (1994). In the Mediterranean also reported from the western basin (Fauvel and Rullier 1959), otherwise distributed in the Caribbean and tropical Atlantic. In the past possibly confused with Chloeia venusta Quatrefages,
Amphinomidae	species	Chloeia candida	Kinberg, 1857	Chloeia viridis	Schmarda, 1861	Simboura N, Nicolaidou A	2001	The Polychaetes (Annelida, Polychaeta) of Greece: Checklist, Distribution and Ecological Characteristics. . Monographs on Marine Sciences 4: 1–115		P	Reported from Greece by Arvanitidis (1994). In the Mediterranean also reported from the western basin (Fauvel and Rullier 1959), otherwise distributed in the Caribbean and tropical Atlantic. In the past possibly confused with Chloeia venusta Quatrefages,
Amphinomidae	species	Chloeia candida	Kinberg, 1857	Chloeia viridis	Schmarda, 1861	Arvanitidis C	2000	Aegean polychaetes dataset. Hellenic Centre for Marine Research, Greece. Dataset in OBIS and available at: http://ipt.vliz.be/eurobis/resource?r=aegeanpolychaetes		P	Reported from Greece by Arvanitidis (1994). In the Mediterranean also reported from the western basin (Fauvel and Rullier 1959), otherwise distributed in the Caribbean and tropical Atlantic. In the past possibly confused with Chloeia venusta Quatrefages,
Amphinomidae	species	Chloeia venusta	Quatrefages, 1866	Chloeia venusta	Quatrefages, 1866	Simboura N, Zenetos A, Panayotidis P & Makra A	1995	Changes of benthic community structure along an environmental pollution gradient Mar Pollut Bull, 30(7), 470-474.		P	The description of C. venusta by Fauvel (1923) actually corresponds to Choleia viridis Schmarda, 1861 (Campoy 1982, Arvanitidis 1994). Thus, specimens of C. venusta identified using Fauvel (1923) should be referred to C. viridis (now Chloeia candida Kinbe
Amphinomidae	species	Chloeia venusta	Quatrefages, 1866	Chloeia venusta	Quatrefages, 1866	Zenetos A Panayotidis P & Simboura N	1994	Effects of sewerage on the distribution of benthic fauna in the Saronikos Gulf (Greece) MAP Technical Reports Series, N 80, UNEP, Athens, 39-72.		P	The description of C. venusta by Fauvel (1923) actually corresponds to Choleia viridis Schmarda, 1861 (Campoy 1982, Arvanitidis 1994). Thus, specimens of C. venusta identified using Fauvel (1923) should be referred to C. viridis (now Chloeia candida Kinbe
Amphinomidae	species	Chloeia venusta	Quatrefages, 1866	Chloeia venusta	Quatrefages, 1866	Zenetos A Christianidis S Pancucci MA Simboura N & Tziavos C	1997	Oceanologic study of an open coastal area in the Ionian Sea with emphasis on its benthic fauna and some zoogeographical remarks Oceanologica Acta, 20(2), 437-451.		P	The description of C. venusta by Fauvel (1923) actually corresponds to Choleia viridis Schmarda, 1861 (Campoy 1982, Arvanitidis 1994). Thus, specimens of C. venusta identified using Fauvel (1923) should be referred to C. viridis (now Chloeia candida Kinbe
Amphinomidae	species	Chloeia venusta	Quatrefages, 1866	Chloeia venusta	Quatrefages, 1866	Zenetos A	1991	Kalamitsi dataset. Hellenic Centre for Marine Research, Greece. Dataset in OBIS and available at: http://ipt.vliz.be/eurobis/resource?r=kalamitsi		P	The description of C. venusta by Fauvel (1923) actually corresponds to Choleia viridis Schmarda, 1861 (Campoy 1982, Arvanitidis 1994). Thus, specimens of C. venusta identified using Fauvel (1923) should be referred to C. viridis (now Chloeia candida Kinbe
Amphinomidae	species	Chloeia venusta	Quatrefages, 1866	Chloeia venusta	Quatrefages, 1866	Zenetos A	1990	Seasonal zoobenthos, Saronikos. Hellenic Centre for Marine Research, Greece. Dataset in OBIS and available at: http://ipt.vliz.be/eurobis/resource?r=saronikos		P	The description of C. venusta by Fauvel (1923) actually corresponds to Choleia viridis Schmarda, 1861 (Campoy 1982, Arvanitidis 1994). Thus, specimens of C. venusta identified using Fauvel (1923) should be referred to C. viridis (now Chloeia candida Kinbe
Amphinomidae	species	Chloeia venusta	Quatrefages, 1866	Chloeia venusta	Quatrefages, 1866	Zenetos A	1987	Aegean Sea coastal benthic communities, Geras gulf (Mytilini), Chemical pollution (tannery effluents). Hellenic Centre for Marine Research, Greece. Dataset in OBIS and available at: http://ipt.vliz.be/eurobis/resource?r=mytilini		P	The description of C. venusta by Fauvel (1923) actually corresponds to Choleia viridis Schmarda, 1861 (Campoy 1982, Arvanitidis 1994). Thus, specimens of C. venusta identified using Fauvel (1923) should be referred to C. viridis (now Chloeia candida Kinbe
Amphinomidae	species	Chloeia venusta	Quatrefages, 1866	Chloeia venusta	Quatrefages, 1866	Marenzeller E von	1892	Zoologische Ergebnisse II, Polychäten des Grundes, gesammelt 1890, 1891 und 1892. Berichte der Commission für Erforschung des östlichen Mittelmeeres 6: 25–48. .		P	The description of C. venusta by Fauvel (1923) actually corresponds to Choleia viridis Schmarda, 1861 (Campoy 1982, Arvanitidis 1994). Thus, specimens of C. venusta identified using Fauvel (1923) should be referred to C. viridis (now Chloeia candida Kinbe
Amphinomidae	species	Chloeia venusta	Quatrefages, 1866	Chloeia venusta	Quatrefages, 1866	Zenetos A	1986	Zoobenthos Kyklades, Aegean Sea dataset. Hellenic Centre for Marine Research, Greece. Dataset in OBIS and available at: http://ipt.medobis.eu/resource?r=kyklades		P	The description of C. venusta by Fauvel (1923) actually corresponds to Choleia viridis Schmarda, 1861 (Campoy 1982, Arvanitidis 1994). Thus, specimens of C. venusta identified using Fauvel (1923) should be referred to C. viridis (now Chloeia candida Kinbe
Amphinomidae	species	Chloeia venusta	Quatrefages, 1866	Chloeia venusta	Quatrefages, 1866	Vamvakas CN	1970	Peuplements benthiques des substrats meubles du sud de la Mer Egee Tethys, 2(19), 89-130.		P	The description of C. venusta by Fauvel (1923) actually corresponds to Choleia viridis Schmarda, 1861 (Campoy 1982, Arvanitidis 1994). Thus, specimens of C. venusta identified using Fauvel (1923) should be referred to C. viridis (now Chloeia candida Kinbe
Amphinomidae	species	Chloeia venusta	Quatrefages, 1866	Chloeia venusta	Quatrefages, 1866	Tselepides A	1992	Ecological study of the bathyal ecosystem of the Aegean Sea PhD thesis, University of Crete, p 264 (In Greek).		P	The description of C. venusta by Fauvel (1923) actually corresponds to Choleia viridis Schmarda, 1861 (Campoy 1982, Arvanitidis 1994). Thus, specimens of C. venusta identified using Fauvel (1923) should be referred to C. viridis (now Chloeia candida Kinbe
Amphinomidae	species	Chloeia venusta	Quatrefages, 1866	Chloeia venusta	Quatrefages, 1866	Simboura N, Zenetos A, Thessalou-Legaki M, Pancucci MA & Nicolaidou A	1995	Benthic communities of the infralittoral in the N Sporades (Aegean sea): a variety of biotopes encountered and analysed PSZNI, Mar Ecol, 16(4), 283-306.		P	The description of C. venusta by Fauvel (1923) actually corresponds to Choleia viridis Schmarda, 1861 (Campoy 1982, Arvanitidis 1994). Thus, specimens of C. venusta identified using Fauvel (1923) should be referred to C. viridis (now Chloeia candida Kinbe
Amphinomidae	species	Chloeia venusta	Quatrefages, 1866	Chloeia venusta	Quatrefages, 1866	Bogdanos C & Satsmadjis J	1987	The Patraikos gulf bottom fauna Thalassographica, 10(1), 37-71.		P	The description of C. venusta by Fauvel (1923) actually corresponds to Choleia viridis Schmarda, 1861 (Campoy 1982, Arvanitidis 1994). Thus, specimens of C. venusta identified using Fauvel (1923) should be referred to C. viridis (now Chloeia candida Kinbe
Amphinomidae	species	Chloeia venusta	Quatrefages, 1866	Chloeia venusta	Quatrefages, 1866	Bellan G	1964	Campagne de la "Calypso":Mediterranee Nord-Orientale 6 Annelides Polychètes Ann Inst Océanogr, 41, 271-288.		P	The description of C. venusta by Fauvel (1923) actually corresponds to Choleia viridis Schmarda, 1861 (Campoy 1982, Arvanitidis 1994). Thus, specimens of C. venusta identified using Fauvel (1923) should be referred to C. viridis (now Chloeia candida Kinbe
Amphinomidae	species	Chloeia venusta	Quatrefages, 1866	Chloeia venusta	Quatrefages, 1866	Bogdanos C, Simboura N & Zenetos A	2002	The benthic fauna of Geras gulf (Lesvos Isl.,Greece): inventory, distribution and some zoogeographical considerations. Hellenic Zoological Archives 6: 1-22		P	The description of C. venusta by Fauvel (1923) actually corresponds to Choleia viridis Schmarda, 1861 (Campoy 1982, Arvanitidis 1994). Thus, specimens of C. venusta identified using Fauvel (1923) should be referred to C. viridis (now Chloeia candida Kinbe
Amphinomidae	species	Chloeia venusta	Quatrefages, 1866	Chloeia venusta	Quatrefages, 1866	Faulwetter S	2010	Check-list of marine Polychaeta from Greece. Aristotle University of Thessaloniki. Assembled in the framework of the EU FP7 PESI project. Available from http://www.marinespecies.org/aphia.php?p=sourcedetails&id=142069		P	The description of C. venusta by Fauvel (1923) actually corresponds to Choleia viridis Schmarda, 1861 (Campoy 1982, Arvanitidis 1994). Thus, specimens of C. venusta identified using Fauvel (1923) should be referred to C. viridis (now Chloeia candida Kinbe
Amphinomidae	species	Chloeia venusta	Quatrefages, 1866	Chloeia venusta	Quatrefages, 1866	Karakassis I	1991	Contribution to the study of the benthic ecosystem of the continental shelf of Crete PhD thesis, University of Crete, p 195 (In Greek).		P	The description of C. venusta by Fauvel (1923) actually corresponds to Choleia viridis Schmarda, 1861 (Campoy 1982, Arvanitidis 1994). Thus, specimens of C. venusta identified using Fauvel (1923) should be referred to C. viridis (now Chloeia candida Kinbe
Amphinomidae	species	Chloeia venusta	Quatrefages, 1866	Chloeia venusta	Quatrefages, 1866	Kisseleva MI	1983	Comparative characteristics of the benthos at some banks in the Aegean Sea Thalassographica, 6, 107-118.		P	The description of C. venusta by Fauvel (1923) actually corresponds to Choleia viridis Schmarda, 1861 (Campoy 1982, Arvanitidis 1994). Thus, specimens of C. venusta identified using Fauvel (1923) should be referred to C. viridis (now Chloeia candida Kinbe
Amphinomidae	species	Chloeia venusta	Quatrefages, 1866	Chloeia venusta	Quatrefages, 1866	MedOBIS	2004	Mediterranean Ocean Biogeographic Information System. Dataset in OBIS and available at: http://ipt.vliz.be/eurobis/resource?r=medobis		P	The description of C. venusta by Fauvel (1923) actually corresponds to Choleia viridis Schmarda, 1861 (Campoy 1982, Arvanitidis 1994). Thus, specimens of C. venusta identified using Fauvel (1923) should be referred to C. viridis (now Chloeia candida Kinbe
Amphinomidae	species	Chloeia venusta	Quatrefages, 1866	Chloeia venusta	Quatrefages, 1866	NCMR	1995	Study of the impact of dumping bauxite mining residues on the benthic communities of Korinthiakos Gulf A Zenetos (Ed), Technical Report, p 93 (In Greek).		P	The description of C. venusta by Fauvel (1923) actually corresponds to Choleia viridis Schmarda, 1861 (Campoy 1982, Arvanitidis 1994). Thus, specimens of C. venusta identified using Fauvel (1923) should be referred to C. viridis (now Chloeia candida Kinbe
Amphinomidae	species	Chloeia venusta	Quatrefages, 1866	Chloeia venusta	Quatrefages, 1866	Pancucci-Papadopoulou AM, Simboura N, Zenetos A, Thessalou-Legaki M, Nicolaidou A	1999	Benthic Invertebrate Communities of NW Rodos (Rhodes) island (SE Aegean Sea) as related to hydrological regime and geographical location. Israel Journal of Zoology 45: 371–393.		P	The description of C. venusta by Fauvel (1923) actually corresponds to Choleia viridis Schmarda, 1861 (Campoy 1982, Arvanitidis 1994). Thus, specimens of C. venusta identified using Fauvel (1923) should be referred to C. viridis (now Chloeia candida Kinbe
Amphinomidae	species	Chloeia venusta	Quatrefages, 1866	Chloeia venusta	Quatrefages, 1866	Simboura N	1987	Study of the distribution and variations of the benthic polychaete fauna in three regions of the Aegean Sea and especially in the Island of Rhodes MSc thesis, University of Athens, p 111 (In Greek).		P	The description of C. venusta by Fauvel (1923) actually corresponds to Choleia viridis Schmarda, 1861 (Campoy 1982, Arvanitidis 1994). Thus, specimens of C. venusta identified using Fauvel (1923) should be referred to C. viridis (now Chloeia candida Kinbe
Amphinomidae	species	Chloeia venusta	Quatrefages, 1866	Chloeia venusta	Quatrefages, 1866	Simboura N	1996	Marine macrobenthic Polychaetes (Annelida, Polychaeta) of Greece: Taxonomy, Ecology, Zoogeography PhD thesis, Univ of Athens, 241+xxv p (In Greek).		P	The description of C. venusta by Fauvel (1923) actually corresponds to Choleia viridis Schmarda, 1861 (Campoy 1982, Arvanitidis 1994). Thus, specimens of C. venusta identified using Fauvel (1923) should be referred to C. viridis (now Chloeia candida Kinbe
Amphinomidae	species	Chloeia venusta	Quatrefages, 1866	Chloeia venusta	Quatrefages, 1866	NCMR	1989	A survey of the benthic fauna in the Central Aegean Sea (Cyclades-Saronikos) Technical Report, p 106 (In Greek).		P	The description of C. venusta by Fauvel (1923) actually corresponds to Choleia viridis Schmarda, 1861 (Campoy 1982, Arvanitidis 1994). Thus, specimens of C. venusta identified using Fauvel (1923) should be referred to C. viridis (now Chloeia candida Kinbe
Amphinomidae	species	Chloeia venusta	Quatrefages, 1866	Chloeia venusta	Quatrefages, 1866	Simboura N, Nicolaidou A	2001	The Polychaetes (Annelida, Polychaeta) of Greece: Checklist, Distribution and Ecological Characteristics. . Monographs on Marine Sciences 4: 1–115		P	The description of C. venusta by Fauvel (1923) actually corresponds to Choleia viridis Schmarda, 1861 (Campoy 1982, Arvanitidis 1994). Thus, specimens of C. venusta identified using Fauvel (1923) should be referred to C. viridis (now Chloeia candida Kinbe
Amphinomidae	species	Chloenopsis atlantica	(McIntosh, 1885)	Chloenopsis atlantica	(McIntosh, 1885)	Zenetos A & Bogdanos C	1987	Benthic community structure as a tool in evaluating effects of pollution in Elefsis Bay Thalassographica, 10(1), 7-21.		P	Possibly synonymous with Bathychloeia sibogae Horst, 1910 according to Böggemann (2009), who examined the syntypes of C. atlantica but did not formalise the synonymy due to lack of conclusive data.
Amphinomidae	species	Chloenopsis atlantica	(McIntosh, 1885)	Chloenopsis atlantica	(McIntosh, 1885)	Karakassis I	1991	Contribution to the study of the benthic ecosystem of the continental shelf of Crete PhD thesis, University of Crete, p 195 (In Greek).		P	Possibly synonymous with Bathychloeia sibogae Horst, 1910 according to Böggemann (2009), who examined the syntypes of C. atlantica but did not formalise the synonymy due to lack of conclusive data.
Amphinomidae	species	Chloenopsis atlantica	(McIntosh, 1885)	Chloenopsis atlantica	(McIntosh, 1885)	Koukouras A, Voultsiadou-Koukoura E, Chintiroglou H & Dounas C	1985	Benthic bionomy of the North Aegean Sea III A comparison of the macrobenthic animal assemblages associated with seven sponge species Cah Biol Mar, 26, 301-319.		P	Possibly synonymous with Bathychloeia sibogae Horst, 1910 according to Böggemann (2009), who examined the syntypes of C. atlantica but did not formalise the synonymy due to lack of conclusive data.
Amphinomidae	species	Chloenopsis atlantica	(McIntosh, 1885)	Chloenopsis atlantica	(McIntosh, 1885)	NCMR	1989	A survey of the benthic fauna in the Central Aegean Sea (Cyclades-Saronikos) Technical Report, p 106 (In Greek).		P	Possibly synonymous with Bathychloeia sibogae Horst, 1910 according to Böggemann (2009), who examined the syntypes of C. atlantica but did not formalise the synonymy due to lack of conclusive data.
Amphinomidae	species	Chloenopsis atlantica	(McIntosh, 1885)	Chloenopsis atlantica	(McIntosh, 1885)	NCMR	1990	Oceanographic survey of Milos island A Diapoulis (Ed), Technical Report (In Greek).		P	Possibly synonymous with Bathychloeia sibogae Horst, 1910 according to Böggemann (2009), who examined the syntypes of C. atlantica but did not formalise the synonymy due to lack of conclusive data.
Amphinomidae	species	Chloenopsis atlantica	(McIntosh, 1885)	Chloenopsis atlantica	(McIntosh, 1885)	Nicolaidou A & Papadopoulou KN	1989	Factors affecting the distribution and diversity of polychaetes in Amvrakikos Bay, Greece Mar Ecol, 10(3), 193-204.		P	Possibly synonymous with Bathychloeia sibogae Horst, 1910 according to Böggemann (2009), who examined the syntypes of C. atlantica but did not formalise the synonymy due to lack of conclusive data.
Amphinomidae	species	Chloenopsis atlantica	(McIntosh, 1885)	Chloenopsis atlantica	(McIntosh, 1885)	Nicolaidou A, Bourgoutzani F & Zenetos A	1990	Effects of pollution on the distribution of molluscs and polychaetes in Messologhi lagoon and adjacent areas MAP Technical Reports Series FAO, N 40, 45-61.		P	Possibly synonymous with Bathychloeia sibogae Horst, 1910 according to Böggemann (2009), who examined the syntypes of C. atlantica but did not formalise the synonymy due to lack of conclusive data.
Amphinomidae	species	Chloenopsis atlantica	(McIntosh, 1885)	Chloenopsis atlantica	(McIntosh, 1885)	Simboura N	1987	Study of the distribution and variations of the benthic polychaete fauna in three regions of the Aegean Sea and especially in the Island of Rhodes MSc thesis, University of Athens, p 111 (In Greek).		P	Possibly synonymous with Bathychloeia sibogae Horst, 1910 according to Böggemann (2009), who examined the syntypes of C. atlantica but did not formalise the synonymy due to lack of conclusive data.
Amphinomidae	species	Chloenopsis atlantica	(McIntosh, 1885)	Chloenopsis atlantica	(McIntosh, 1885)	Xenopoulou D	1987	Study of the distribution and temporal variations of the soft substrate benthic fauna of the island of Skiathos MSc thesis, University of Athens, p 81 (In Greek).		P	Possibly synonymous with Bathychloeia sibogae Horst, 1910 according to Böggemann (2009), who examined the syntypes of C. atlantica but did not formalise the synonymy due to lack of conclusive data.
Amphinomidae	species	Chloenopsis atlantica	(McIntosh, 1885)	Chloenopsis atlantica	(McIntosh, 1885)	IOFR	1984	Technical report on the faunal and sediment analysis near oil drilling sites in the Gulf of Kavala C Bogdanos (Ed), p 20 (In Greek).		P	Possibly synonymous with Bathychloeia sibogae Horst, 1910 according to Böggemann (2009), who examined the syntypes of C. atlantica but did not formalise the synonymy due to lack of conclusive data.
Amphinomidae	species	Chloenopsis atlantica	(McIntosh, 1885)	Chloenopsis atlantica	(McIntosh, 1885)	Eleftheriou A, Dounas K, Papadopoulou K, Karakassis I, Anastasiadis P, Koutsoubas D, Lazaridou Th & Labropoulou M	1990	Study of the coasts around Crete presenting ecological disturbances II Marine Section Final Report University of Crete, p 92 (In Greek).		P	Possibly synonymous with Bathychloeia sibogae Horst, 1910 according to Böggemann (2009), who examined the syntypes of C. atlantica but did not formalise the synonymy due to lack of conclusive data.
Amphinomidae	species	Chloenopsis atlantica	(McIntosh, 1885)	Chloenopsis atlantica	(McIntosh, 1885)	Simboura N, Nicolaidou A	2001	The Polychaetes (Annelida, Polychaeta) of Greece: Checklist, Distribution and Ecological Characteristics. . Monographs on Marine Sciences 4: 1–115		P	Possibly synonymous with Bathychloeia sibogae Horst, 1910 according to Böggemann (2009), who examined the syntypes of C. atlantica but did not formalise the synonymy due to lack of conclusive data.
Amphinomidae	species	Chloenopsis atlantica	(McIntosh, 1885)	Chloenopsis atlantica	(McIntosh, 1885)	Harmelin JG	1969	Contribution a l'étude de l'endofaune des prairies d' Halophila stipulacea de Meditarranee Orientale I-Annélides Polychètes Rec Trav Stn Mar Endoume, 45(61), 305-316.		P	Possibly synonymous with Bathychloeia sibogae Horst, 1910 according to Böggemann (2009), who examined the syntypes of C. atlantica but did not formalise the synonymy due to lack of conclusive data.
Amphinomidae	species	Chloenopsis atlantica	(McIntosh, 1885)	Chloenopsis atlantica	(McIntosh, 1885)	Dounas CG	1986	Study of the macrofaunal assemblages of Strymonikos gulf PhD thesis, University of Thessaloniki, p 185 (In Greek).		P	Possibly synonymous with Bathychloeia sibogae Horst, 1910 according to Böggemann (2009), who examined the syntypes of C. atlantica but did not formalise the synonymy due to lack of conclusive data.
Amphinomidae	species	Chloenopsis atlantica	(McIntosh, 1885)	Chloenopsis atlantica	(McIntosh, 1885)	Chintiroglou H	1987	Bionomical study of the sea-anemones (Actinaria, Anthozoa) of the Thermaikos Gulf PhD thesis, University of Thessaloniki, p 241 (In Greek).		P	Possibly synonymous with Bathychloeia sibogae Horst, 1910 according to Böggemann (2009), who examined the syntypes of C. atlantica but did not formalise the synonymy due to lack of conclusive data.
Amphinomidae	species	Chloenopsis atlantica	(McIntosh, 1885)	Chloenopsis atlantica	(McIntosh, 1885)	Bogdanos C, Simboura N & Zenetos A	2002	The benthic fauna of Geras gulf (Lesvos Isl.,Greece): inventory, distribution and some zoogeographical considerations. Hellenic Zoological Archives 6: 1-22		P	Possibly synonymous with Bathychloeia sibogae Horst, 1910 according to Böggemann (2009), who examined the syntypes of C. atlantica but did not formalise the synonymy due to lack of conclusive data.
Amphinomidae	species	Chloenopsis atlantica	(McIntosh, 1885)	Chloenopsis atlantica	(McIntosh, 1885)	Bogdanos C & Satsmadjis J	1987	The Patraikos gulf bottom fauna Thalassographica, 10(1), 37-71.		P	Possibly synonymous with Bathychloeia sibogae Horst, 1910 according to Böggemann (2009), who examined the syntypes of C. atlantica but did not formalise the synonymy due to lack of conclusive data.
Amphinomidae	species	Chloenopsis atlantica	(McIntosh, 1885)	Chloenopsis atlantica	(McIntosh, 1885)	Bogdanos C & Satsmadjis J	1983	The macrozoobenthos of an Aegean embayment. Thalassographica, 6, 77-105.		P	Possibly synonymous with Bathychloeia sibogae Horst, 1910 according to Böggemann (2009), who examined the syntypes of C. atlantica but did not formalise the synonymy due to lack of conclusive data.
Amphinomidae	species	Chloenopsis atlantica	(McIntosh, 1885)	Chloenopsis atlantica	(McIntosh, 1885)	Bogdanos C & Diapoulis A	1984	Contribution to the study of the zoobenthos and phytobenthos in Messolonghi lagoon Thalassographica, 7, 39-52.		P	Possibly synonymous with Bathychloeia sibogae Horst, 1910 according to Böggemann (2009), who examined the syntypes of C. atlantica but did not formalise the synonymy due to lack of conclusive data.
Amphinomidae	species	Chloenopsis atlantica	(McIntosh, 1885)	Chloenopsis atlantica	(McIntosh, 1885)	IOFR	1984	The quality of the marine environment in Navarino Bay Technical Report, C Bogdanos (Ed), p 60 (In Greek).		P	Possibly synonymous with Bathychloeia sibogae Horst, 1910 according to Böggemann (2009), who examined the syntypes of C. atlantica but did not formalise the synonymy due to lack of conclusive data.
Amphinomidae	species	Eurythoe complanata	(Pallas, 1766)	Eurythoe complanata	(Pallas, 1766)	Chatzigeorgiou G, Faulwetter S, Arvanitidis C	2016	Polychaetes from two subtidal rocky shores of the North coast of Crete, collected for the NaGISA project 2007-2008. . Dataset, available from http://ipt.medobis.eu/resource?r=nagisa_species_2007_2008		P	Species complex. Reported from Greece by Chatzigeorgiou et al. (2016) based on a single specimen (identified using Day 1967). E. complanata is a complex of cryptic and pseudo-cryptic species (Barroso et al. 2010, Arias et al. 2013a), containing two crypti
Amphinomidae	species	Hermodice carunculata	(Pallas, 1766)	Amphinome savignyi	Brulle, 1832	Brullé M	1832	Annélides. In: Brullé M (Ed.) Expéditions scientifiques de Morée. 3. Levrault, Paris, 396-400 pp.		P	The identity of the circumtropical species H. carunculata has been the subject of several investigations during the last years. Yáñez-Rivera and Salazar-Vallejo (2011), based on morphological data and investigations of living specimens, resurrect Hermodic
Amphinomidae	species	Hermodice carunculata	(Pallas, 1766)	Hermodice carunculata	(Pallas, 1766)	Faulwetter S	2010	Check-list of marine Polychaeta from Greece. Aristotle University of Thessaloniki. Assembled in the framework of the EU FP7 PESI project. Available from http://www.marinespecies.org/aphia.php?p=sourcedetails&id=142069		P	The identity of the circumtropical species H. carunculata has been the subject of several investigations during the last years. Yáñez-Rivera and Salazar-Vallejo (2011), based on morphological data and investigations of living specimens, resurrect Hermodic
Amphinomidae	species	Hermodice carunculata	(Pallas, 1766)	Hermodice carunculata	(Pallas, 1766)	Türkay M.		Senckenbergisches Sammlungsverwaltungssystem, SeSam. Senckenbergische Naturforschende Gesellschaft , Frankfurt, Germany. http://sesam.senckenberg.de/. Retrieved via OBIS.		P	The identity of the circumtropical species H. carunculata has been the subject of several investigations during the last years. Yáñez-Rivera and Salazar-Vallejo (2011), based on morphological data and investigations of living specimens, resurrect Hermodic
Amphinomidae	species	Hermodice carunculata	(Pallas, 1766)	Hermodice carunculata	(Pallas, 1766)	Gerovasileiou V, Chintiroglou CC, Vafidis D, Koutsoubas D, Sini M, Dailianis T, Issaris Y, Akritopoulou E, Dimarchopoulou D, Voultsiadou E	2015	Census of biodiversity in marine caves of the eastern Mediterranean Sea. Mediterranean Marine Science 16: 245–265 doi:10.12681/mms		P	The identity of the circumtropical species H. carunculata has been the subject of several investigations during the last years. Yáñez-Rivera and Salazar-Vallejo (2011), based on morphological data and investigations of living specimens, resurrect Hermodic
Amphinomidae	species	Hermodice carunculata	(Pallas, 1766)	Hermodice carunculata	(Pallas, 1766)	Issel R	1926	Vicarianti ecologici (Policheti distruttori di pesci e urticanti nelle acque del Dodecanneso) Notizie preliminari Boll Mus Zool Anat Comp Gen,ser2, volVI, no 5, 27-30.		P	The identity of the circumtropical species H. carunculata has been the subject of several investigations during the last years. Yáñez-Rivera and Salazar-Vallejo (2011), based on morphological data and investigations of living specimens, resurrect Hermodic
Amphinomidae	species	Hermodice carunculata	(Pallas, 1766)	Hermodice carunculata	(Pallas, 1766)	Karakassis I	1991	Contribution to the study of the benthic ecosystem of the continental shelf of Crete PhD thesis, University of Crete, p 195 (In Greek).		P	The identity of the circumtropical species H. carunculata has been the subject of several investigations during the last years. Yáñez-Rivera and Salazar-Vallejo (2011), based on morphological data and investigations of living specimens, resurrect Hermodic
Amphinomidae	species	Hermodice carunculata	(Pallas, 1766)	Hermodice carunculata	(Pallas, 1766)	Marenzeller E von	1902	Ueber die waehrend der 3. und 4. Tiefsee-Expedition im Oestliche Mittelmeere und in der Adria 1893, 1894, gesammelten Polychaeten des Grundes. Anzeiger, Akademie der Wissenschaften, Wien 38: 294. .		P	The identity of the circumtropical species H. carunculata has been the subject of several investigations during the last years. Yáñez-Rivera and Salazar-Vallejo (2011), based on morphological data and investigations of living specimens, resurrect Hermodic
Amphinomidae	species	Hermodice carunculata	(Pallas, 1766)	Hermodice carunculata	(Pallas, 1766)	Pérès JM	1959	Contribution a la connaisance des Polychètes benthiques des profondeurs moyennes de la Méditerranée Recl Trav Stat mar Endoume, 25(15), 103-135.		P	The identity of the circumtropical species H. carunculata has been the subject of several investigations during the last years. Yáñez-Rivera and Salazar-Vallejo (2011), based on morphological data and investigations of living specimens, resurrect Hermodic
Amphinomidae	species	Hermodice carunculata	(Pallas, 1766)	Hermodice carunculata	(Pallas, 1766)	Simboura N, Nicolaidou A	2001	The Polychaetes (Annelida, Polychaeta) of Greece: Checklist, Distribution and Ecological Characteristics. . Monographs on Marine Sciences 4: 1–115		P	The identity of the circumtropical species H. carunculata has been the subject of several investigations during the last years. Yáñez-Rivera and Salazar-Vallejo (2011), based on morphological data and investigations of living specimens, resurrect Hermodic
Amphinomidae	species	Hermodice carunculata	(Pallas, 1766)	Hermodice carunculata	(Pallas, 1766)	Eleftheriou A, Dounas K, Papadopoulou K, Karakassis I, Anastasiadis P, Koutsoubas D, Lazaridou Th & Labropoulou M	1990	Study of the coasts around Crete presenting ecological disturbances II Marine Section Final Report University of Crete, p 92 (In Greek).		P	The identity of the circumtropical species H. carunculata has been the subject of several investigations during the last years. Yáñez-Rivera and Salazar-Vallejo (2011), based on morphological data and investigations of living specimens, resurrect Hermodic
Amphinomidae	species	Hermodice carunculata	(Pallas, 1766)	Hermodice carunculata	(Pallas, 1766)	Simboura N	1996	Marine macrobenthic Polychaetes (Annelida, Polychaeta) of Greece: Taxonomy, Ecology, Zoogeography PhD thesis, Univ of Athens, 241+xxv p (In Greek).		P	The identity of the circumtropical species H. carunculata has been the subject of several investigations during the last years. Yáñez-Rivera and Salazar-Vallejo (2011), based on morphological data and investigations of living specimens, resurrect Hermodic
Amphinomidae	species	Hermodice carunculata	(Pallas, 1766)	Hermodice carunculata	(Pallas, 1766)	Bellan G	1961	Campagne de la "Calypso":Mediterranee Nord-Orientale 4 Annelides Polychètes Ann Inst Océanogr, 39, 161-178.		P	The identity of the circumtropical species H. carunculata has been the subject of several investigations during the last years. Yáñez-Rivera and Salazar-Vallejo (2011), based on morphological data and investigations of living specimens, resurrect Hermodic
Amphinomidae	species	Hermodice carunculata	(Pallas, 1766)	Hermodice carunculata	(Pallas, 1766)	Pérès JM & Picard J	1958	Recherches sur les peuplements benthiques de la Méditerranée Nord-Orientale Annls Inst oceanogr 34, 213-281.		P	The identity of the circumtropical species H. carunculata has been the subject of several investigations during the last years. Yáñez-Rivera and Salazar-Vallejo (2011), based on morphological data and investigations of living specimens, resurrect Hermodic
Amphinomidae	species	Hermodice carunculata	(Pallas, 1766)	Hermodice carunculata	(Pallas, 1766)	Chatzigeorgiou G, Faulwetter S, Arvanitidis C	2016	Polychaetes from two subtidal rocky shores of the North coast of Crete, collected for the NaGISA project 2007-2008. . Dataset, available from http://ipt.medobis.eu/resource?r=nagisa_species_2007_2008		P	The identity of the circumtropical species H. carunculata has been the subject of several investigations during the last years. Yáñez-Rivera and Salazar-Vallejo (2011), based on morphological data and investigations of living specimens, resurrect Hermodic
Amphinomidae	species	Hermodice carunculata	(Pallas, 1766)	Hermodice carunculata	(Pallas, 1766)	Bianchi CN & Morri C	1983	Note sul benthos marino costiero dell'isola di Kos (Egeo Sud-orientale) SocitalScinat, Museo civ Stornate Aquario civ, Milano, 74, 96-114.		P	The identity of the circumtropical species H. carunculata has been the subject of several investigations during the last years. Yáñez-Rivera and Salazar-Vallejo (2011), based on morphological data and investigations of living specimens, resurrect Hermodic
Amphinomidae	species	Hermodice carunculata	(Pallas, 1766)	Hermodice carunculata	(Pallas, 1766)	Arvanitidis C	2000	Polychaete fauna of the Aegean Sea: inventory and new information Bull Mar Sci, 60(1), 73-96.		P	The identity of the circumtropical species H. carunculata has been the subject of several investigations during the last years. Yáñez-Rivera and Salazar-Vallejo (2011), based on morphological data and investigations of living specimens, resurrect Hermodic
Amphinomidae	species	Hermodice carunculata	(Pallas, 1766)	Hermodice carunculata	(Pallas, 1766)	Arvanitidis C	2000	Aegean polychaetes dataset. Hellenic Centre for Marine Research, Greece. Dataset in OBIS and available at: http://ipt.vliz.be/eurobis/resource?r=aegeanpolychaetes		P	The identity of the circumtropical species H. carunculata has been the subject of several investigations during the last years. Yáñez-Rivera and Salazar-Vallejo (2011), based on morphological data and investigations of living specimens, resurrect Hermodic
Amphinomidae	species	Hermodice carunculata	(Pallas, 1766)	Hermodice carunculata	(Pallas, 1766)	Arvanitidis C	1994	Systematic and bionomic study of the macrobenthic polychaetes (Annelida, Polychaeta) of the North Aegean. PhD Thesis		P	The identity of the circumtropical species H. carunculata has been the subject of several investigations during the last years. Yáñez-Rivera and Salazar-Vallejo (2011), based on morphological data and investigations of living specimens, resurrect Hermodic
Amphinomidae	species	Hermodice carunculata	(Pallas, 1766)	Hermodice carunculata	(Pallas, 1766)	Antoniadou C, Voultsiadou E, Chintiroglou C	2006	Sublittoral megabenthos along cliffs of different profile. Belgian Journal of Zoology 136: 69–79		P	The identity of the circumtropical species H. carunculata has been the subject of several investigations during the last years. Yáñez-Rivera and Salazar-Vallejo (2011), based on morphological data and investigations of living specimens, resurrect Hermodic
Amphinomidae	species	Hermodice carunculata	(Pallas, 1766)	Hermodice carunculata	(Pallas, 1766)	Ahrens JB, Borda E, Barroso R, Paiva PC, Campbell AM, Wolf A, Nugues MM, Rouse GW, Schulze A	2013	The curious case of Hermodice carunculata (Annelida: Amphinomidae): evidence for genetic homogeneity throughout the Atlantic Ocean and adjacent basins. Molecular ecology. doi: 10.1111/mec.12263 .		P	The identity of the circumtropical species H. carunculata has been the subject of several investigations during the last years. Yáñez-Rivera and Salazar-Vallejo (2011), based on morphological data and investigations of living specimens, resurrect Hermodic
Amphinomidae	species	Hermodice carunculata	(Pallas, 1766)	Hermodice carunculata	(Pallas, 1766)	Bianchi CN, Corsini-Foka M, Morri C, Zenetos A	2014	Thirty years after - dramatic change in the coastal marine habitats of Kos Island (Greece), 1981-2013. Mediterranean Marine Science 15, 482-497		P	The identity of the circumtropical species H. carunculata has been the subject of several investigations during the last years. Yáñez-Rivera and Salazar-Vallejo (2011), based on morphological data and investigations of living specimens, resurrect Hermodic
Amphinomidae	species	Hermodice carunculata	(Pallas, 1766)	Hermodice carunculata	(Pallas, 1766)	Diveboard		Diveboard - Scuba diving citizen science observations. Online at http://www.diveboard.com and http://ipt.diveboard.com/resource.do?r=diveboard-occurrences. http://dx.doi.org/10.15468/tnjrgy		P	The identity of the circumtropical species H. carunculata has been the subject of several investigations during the last years. Yáñez-Rivera and Salazar-Vallejo (2011), based on morphological data and investigations of living specimens, resurrect Hermodic
Amphinomidae	genus	Hipponoe	Audouin & Milne Edwards, 1830	Hipponoa	Audouin & Milne Edwards, 1833	Simboura N, Nicolaidou A	2001	The Polychaetes (Annelida, Polychaeta) of Greece: Checklist, Distribution and Ecological Characteristics. . Monographs on Marine Sciences 4: 1–115		P	Reported by Simboura et al. (1995b)
Amphinomidae	genus	Hipponoe	Audouin & Milne Edwards, 1830	Hipponoa	Audouin & Milne Edwards, 1833	Simboura N, Zenetos A, Thessalou-Legaki M, Pancucci MA & Nicolaidou A	1995	Benthic communities of the infralittoral in the N Sporades (Aegean sea): a variety of biotopes encountered and analysed PSZNI, Mar Ecol, 16(4), 283-306.		P	Reported by Simboura et al. (1995b)
Amphinomidae	species	Linopherus canariensis	Langerhans, 1881	Linopherus canariensis	Langerhans, 1881	Chatzigeorgiou G, Faulwetter S, Arvanitidis C	2016	Polychaetes from two subtidal rocky shores of the North coast of Crete, collected for the NaGISA project 2007-2008. . Dataset, available from http://ipt.medobis.eu/resource?r=nagisa_species_2007_2008		P	Reported from Greece by Chatzigeorgiou et al. (2016). Atlantic species, considered alien to the Mediterranean (Çınar 2009) where it is also known from Turkey and Cyprus (Çınar 2009), Italy (Cosentino and Giacobbe 2010) and Egypt (Dorgham et al. 2014).
Amphinomidae	species	Notopygos megalops	McIntosh, 1885	Notopygos megalops	McIntosh, 1885	Simboura N, Nicolaidou A	2001	The Polychaetes (Annelida, Polychaeta) of Greece: Checklist, Distribution and Ecological Characteristics. . Monographs on Marine Sciences 4: 1–115		Q	Questionable status. The Greek records of N. megalops probably belong to a different species. N. megalops was originally described based on a juvenile specimen from the Caribbean Sea and long considered a synonym of Notopygos crinita (Grube, 1855) before
Amphinomidae	species	Notopygos megalops	McIntosh, 1885	Notopygos megalops	McIntosh, 1885	Simboura N	1996	Marine macrobenthic Polychaetes (Annelida, Polychaeta) of Greece: Taxonomy, Ecology, Zoogeography PhD thesis, Univ of Athens, 241+xxv p (In Greek).		Q	Questionable status. The Greek records of N. megalops probably belong to a different species. N. megalops was originally described based on a juvenile specimen from the Caribbean Sea and long considered a synonym of Notopygos crinita (Grube, 1855) before
Amphinomidae	species	Notopygos megalops	McIntosh, 1885	Notopygos megalops	McIntosh, 1885	Simboura N	1987	Study of the distribution and variations of the benthic polychaete fauna in three regions of the Aegean Sea and especially in the Island of Rhodes MSc thesis, University of Athens, p 111 (In Greek).		Q	Questionable status. The Greek records of N. megalops probably belong to a different species. N. megalops was originally described based on a juvenile specimen from the Caribbean Sea and long considered a synonym of Notopygos crinita (Grube, 1855) before
Amphinomidae	species	Notopygos megalops	McIntosh, 1885	Notopygos megalops	McIntosh, 1885	Pancucci-Papadopoulou AM, Simboura N, Zenetos A, Thessalou-Legaki M, Nicolaidou A	1999	Benthic Invertebrate Communities of NW Rodos (Rhodes) island (SE Aegean Sea) as related to hydrological regime and geographical location. Israel Journal of Zoology 45: 371–393.		Q	Questionable status. The Greek records of N. megalops probably belong to a different species. N. megalops was originally described based on a juvenile specimen from the Caribbean Sea and long considered a synonym of Notopygos crinita (Grube, 1855) before
Amphinomidae	species	Notopygos megalops	McIntosh, 1885	Notopygos megalops	McIntosh, 1885	Faulwetter S	2010	Check-list of marine Polychaeta from Greece. Aristotle University of Thessaloniki. Assembled in the framework of the EU FP7 PESI project. Available from http://www.marinespecies.org/aphia.php?p=sourcedetails&id=142069		Q	Questionable status. The Greek records of N. megalops probably belong to a different species. N. megalops was originally described based on a juvenile specimen from the Caribbean Sea and long considered a synonym of Notopygos crinita (Grube, 1855) before
Amphinomidae	species	Notopygos megalops	McIntosh, 1885	Notopygos megalops	McIntosh, 1885	Karakassis I	1991	Contribution to the study of the benthic ecosystem of the continental shelf of Crete PhD thesis, University of Crete, p 195 (In Greek).		Q	Questionable status. The Greek records of N. megalops probably belong to a different species. N. megalops was originally described based on a juvenile specimen from the Caribbean Sea and long considered a synonym of Notopygos crinita (Grube, 1855) before
Amphinomidae	species	Notopygos megalops	McIntosh, 1885	Notopygos megalops	McIntosh, 1885	Simboura N, Zenetos A, Thessalou-Legaki M, Pancucci MA & Nicolaidou A	1995	Benthic communities of the infralittoral in the N Sporades (Aegean sea): a variety of biotopes encountered and analysed PSZNI, Mar Ecol, 16(4), 283-306.		Q	Questionable status. The Greek records of N. megalops probably belong to a different species. N. megalops was originally described based on a juvenile specimen from the Caribbean Sea and long considered a synonym of Notopygos crinita (Grube, 1855) before
Amphinomidae	species	Notopygos megalops	McIntosh, 1885	Notopygos megalops	McIntosh, 1885	Eleftheriou A, Dounas K, Papadopoulou K, Karakassis I, Anastasiadis P, Koutsoubas D, Lazaridou Th & Labropoulou M	1990	Study of the coasts around Crete presenting ecological disturbances II Marine Section Final Report University of Crete, p 92 (In Greek).		Q	Questionable status. The Greek records of N. megalops probably belong to a different species. N. megalops was originally described based on a juvenile specimen from the Caribbean Sea and long considered a synonym of Notopygos crinita (Grube, 1855) before
Amphinomidae	species	Notopygos megalops	McIntosh, 1885	Notopygos megalops	McIntosh, 1885	Dounas C	1988	Benthos Cretan Continental Shelf. Hellenic Centre for Marine Research, Greece. Dataset in OBIS and available at: http://ipt.vliz.be/eurobis/resource?r=benthoscretan		Q	Questionable status. The Greek records of N. megalops probably belong to a different species. N. megalops was originally described based on a juvenile specimen from the Caribbean Sea and long considered a synonym of Notopygos crinita (Grube, 1855) before
Amphinomidae	species	Notopygos megalops	McIntosh, 1885	Notopygos megalops	McIntosh, 1885	Bogdanos C & Satsmadjis J	1987	The Patraikos gulf bottom fauna Thalassographica, 10(1), 37-71.		Q	Questionable status. The Greek records of N. megalops probably belong to a different species. N. megalops was originally described based on a juvenile specimen from the Caribbean Sea and long considered a synonym of Notopygos crinita (Grube, 1855) before
Amphinomidae	species	Notopygos megalops	McIntosh, 1885	Notopygos megalops	McIntosh, 1885	Bogdanos C & Satsmadjis J	1983	The macrozoobenthos of an Aegean embayment. Thalassographica, 6, 77-105.		Q	Questionable status. The Greek records of N. megalops probably belong to a different species. N. megalops was originally described based on a juvenile specimen from the Caribbean Sea and long considered a synonym of Notopygos crinita (Grube, 1855) before
Amphinomidae	species	Notopygos megalops	McIntosh, 1885	Notopygos megalops	McIntosh, 1885	Arvanitidis C	2000	Polychaete fauna of the Aegean Sea: inventory and new information Bull Mar Sci, 60(1), 73-96.		Q	Questionable status. The Greek records of N. megalops probably belong to a different species. N. megalops was originally described based on a juvenile specimen from the Caribbean Sea and long considered a synonym of Notopygos crinita (Grube, 1855) before
Amphinomidae	species	Notopygos megalops	McIntosh, 1885	Notopygos megalops	McIntosh, 1885	MedOBIS	2004	Mediterranean Ocean Biogeographic Information System. Dataset in OBIS and available at: http://ipt.vliz.be/eurobis/resource?r=medobis		Q	Questionable status. The Greek records of N. megalops probably belong to a different species. N. megalops was originally described based on a juvenile specimen from the Caribbean Sea and long considered a synonym of Notopygos crinita (Grube, 1855) before
Amphinomidae	species	Notopygos megalops	McIntosh, 1885	Notopygos megalops	McIntosh, 1885	Fassari G	1982	Anellidi policheti del Mar Egeo Animalia, 9(1/3), 109-121.		Q	Questionable status. The Greek records of N. megalops probably belong to a different species. N. megalops was originally described based on a juvenile specimen from the Caribbean Sea and long considered a synonym of Notopygos crinita (Grube, 1855) before
Amphinomidae	species	Pareurythoe borealis	(M. Sars, 1862)	Pareurythoe borealis	(M. Sars, 1862)	Kisseleva MI	1983	Comparative characteristics of the benthos at some banks in the Aegean Sea Thalassographica, 6, 107-118.		Q	Questionable status. Reported from Greece by Kisseleva (1983). In the Mediterranean reported from the western basin (e.g. Jacquotte 1963, Bellan 1964a), otherwise distributed in the boreal Atlantic. As the species has not been found in the Mediterranean f
Amphinomidae	species	Pareurythoe borealis	(M. Sars, 1862)	Pareurythoe borealis	(M. Sars, 1862)	Simboura N, Nicolaidou A	2001	The Polychaetes (Annelida, Polychaeta) of Greece: Checklist, Distribution and Ecological Characteristics. . Monographs on Marine Sciences 4: 1–115		Q	Questionable status. Reported from Greece by Kisseleva (1983). In the Mediterranean reported from the western basin (e.g. Jacquotte 1963, Bellan 1964a), otherwise distributed in the boreal Atlantic. As the species has not been found in the Mediterranean f
Amphinomidae	species	Pareurythoe borealis	(M. Sars, 1862)	Pareurythoe borealis	(M. Sars, 1862)	Faulwetter S	2010	Check-list of marine Polychaeta from Greece. Aristotle University of Thessaloniki. Assembled in the framework of the EU FP7 PESI project. Available from http://www.marinespecies.org/aphia.php?p=sourcedetails&id=142069		Q	Questionable status. Reported from Greece by Kisseleva (1983). In the Mediterranean reported from the western basin (e.g. Jacquotte 1963, Bellan 1964a), otherwise distributed in the boreal Atlantic. As the species has not been found in the Mediterranean f
Amphinomidae	species	Pareurythoe borealis	(M. Sars, 1862)	Pareurythoe borealis	(M. Sars, 1862)	Arvanitidis C	2000	Polychaete fauna of the Aegean Sea: inventory and new information Bull Mar Sci, 60(1), 73-96.		Q	Questionable status. Reported from Greece by Kisseleva (1983). In the Mediterranean reported from the western basin (e.g. Jacquotte 1963, Bellan 1964a), otherwise distributed in the boreal Atlantic. As the species has not been found in the Mediterranean f
Aphroditidae	species	Aphrodita aculeata	Linnaeus, 1758	Aphrodita aculeata	Linnaeus, 1758	Simboura N, Nicolaidou A	2001	The Polychaetes (Annelida, Polychaeta) of Greece: Checklist, Distribution and Ecological Characteristics. . Monographs on Marine Sciences 4: 1–115		P	Specimens of A. aculeata from the Adriatic and Aegean may have been confused with Aphrodita alta Kinberg, 1865 or Aphrodita perarmata Roule, 1898 (Barnich and Fiege 2000b). In addition, the description of A. aculeata by Fauvel (1923) contains elements of
Aphroditidae	species	Aphrodita aculeata	Linnaeus, 1758	Aphrodita aculeata	Linnaeus, 1758	Bogdanos C & Satsmadjis J	1987	The Patraikos gulf bottom fauna Thalassographica, 10(1), 37-71.		P	Specimens of A. aculeata from the Adriatic and Aegean may have been confused with Aphrodita alta Kinberg, 1865 or Aphrodita perarmata Roule, 1898 (Barnich and Fiege 2000b). In addition, the description of A. aculeata by Fauvel (1923) contains elements of
Aphroditidae	species	Aphrodita aculeata	Linnaeus, 1758	Aphrodita aculeata	Linnaeus, 1758	Christomanos A	1963	Dredging results from the oceanographic cruise "Tethys II" during October 1962 Mar sci Pag, 1(5), 27-38.		P	Specimens of A. aculeata from the Adriatic and Aegean may have been confused with Aphrodita alta Kinberg, 1865 or Aphrodita perarmata Roule, 1898 (Barnich and Fiege 2000b). In addition, the description of A. aculeata by Fauvel (1923) contains elements of
Aphroditidae	species	Aphrodita aculeata	Linnaeus, 1758	Aphrodita aculeata	Linnaeus, 1758	Faulwetter S	2010	Check-list of marine Polychaeta from Greece. Aristotle University of Thessaloniki. Assembled in the framework of the EU FP7 PESI project. Available from http://www.marinespecies.org/aphia.php?p=sourcedetails&id=142069		P	Specimens of A. aculeata from the Adriatic and Aegean may have been confused with Aphrodita alta Kinberg, 1865 or Aphrodita perarmata Roule, 1898 (Barnich and Fiege 2000b). In addition, the description of A. aculeata by Fauvel (1923) contains elements of
Aphroditidae	species	Aphrodita aculeata	Linnaeus, 1758	Aphrodita aculeata	Linnaeus, 1758	Kilian EF & Strauss R	1981	Tierische makrobenthos-gesellschaften im eu- und oberen sublitoral von Kephalinia Biblioth Phycol, 51, 153-179.		P	Specimens of A. aculeata from the Adriatic and Aegean may have been confused with Aphrodita alta Kinberg, 1865 or Aphrodita perarmata Roule, 1898 (Barnich and Fiege 2000b). In addition, the description of A. aculeata by Fauvel (1923) contains elements of
Aphroditidae	species	Aphrodita aculeata	Linnaeus, 1758	Aphrodita aculeata	Linnaeus, 1758	Marinov T	1959	Beitrag zur Erforschung der Polychaeten vom Agaischen Meer Invest Akad Nank Sofia Biol, 8, 293-295.		P	Specimens of A. aculeata from the Adriatic and Aegean may have been confused with Aphrodita alta Kinberg, 1865 or Aphrodita perarmata Roule, 1898 (Barnich and Fiege 2000b). In addition, the description of A. aculeata by Fauvel (1923) contains elements of
Aphroditidae	species	Aphrodita aculeata	Linnaeus, 1758	Aphrodita aculeata	Linnaeus, 1758	Arvanitidis C	2000	Polychaete fauna of the Aegean Sea: inventory and new information Bull Mar Sci, 60(1), 73-96.		P	Specimens of A. aculeata from the Adriatic and Aegean may have been confused with Aphrodita alta Kinberg, 1865 or Aphrodita perarmata Roule, 1898 (Barnich and Fiege 2000b). In addition, the description of A. aculeata by Fauvel (1923) contains elements of
Aphroditidae	species	Aphrodita aculeata	Linnaeus, 1758	Aphrodite aculeata	(Linnaeus, 1761)	Arvanitidis C	1994	Systematic and bionomic study of the macrobenthic polychaetes (Annelida, Polychaeta) of the North Aegean. PhD Thesis		P	Specimens of A. aculeata from the Adriatic and Aegean may have been confused with Aphrodita alta Kinberg, 1865 or Aphrodita perarmata Roule, 1898 (Barnich and Fiege 2000b). In addition, the description of A. aculeata by Fauvel (1923) contains elements of
Aphroditidae	species	Aphrodita perarmata	Roule, 1898	Aphrodita perarmata	Roule, 1898	Simboura N, Nicolaidou A	2001	The Polychaetes (Annelida, Polychaeta) of Greece: Checklist, Distribution and Ecological Characteristics. . Monographs on Marine Sciences 4: 1–115		Q	Questionable status. Rreported from Greece by Marinov (1959), otherwise only known from the type locality in the North-East Atlantic. A. perarmata, Aphrodita aculeata Linnaeus, 1758, and Aphrodita alta Kinberg, 1865 are easily confused and that all record
Aphroditidae	species	Aphrodita perarmata	Roule, 1898	Aphrodita perarmata	Roule, 1898	Marinov T	1959	Beitrag zur Erforschung der Polychaeten vom Agaischen Meer Invest Akad Nank Sofia Biol, 8, 293-295.		Q	Questionable status. Rreported from Greece by Marinov (1959), otherwise only known from the type locality in the North-East Atlantic. A. perarmata, Aphrodita aculeata Linnaeus, 1758, and Aphrodita alta Kinberg, 1865 are easily confused and that all record
Aphroditidae	species	Aphrodita perarmata	Roule, 1898	Aphrodita perarmata	Roule, 1898	Arvanitidis C	2000	Polychaete fauna of the Aegean Sea: inventory and new information Bull Mar Sci, 60(1), 73-96.		Q	Questionable status. Rreported from Greece by Marinov (1959), otherwise only known from the type locality in the North-East Atlantic. A. perarmata, Aphrodita aculeata Linnaeus, 1758, and Aphrodita alta Kinberg, 1865 are easily confused and that all record
Aphroditidae	species	Aphrodita perarmata	Roule, 1898	Aphrodita perarmata	Roule, 1898	Faulwetter S	2010	Check-list of marine Polychaeta from Greece. Aristotle University of Thessaloniki. Assembled in the framework of the EU FP7 PESI project. Available from http://www.marinespecies.org/aphia.php?p=sourcedetails&id=142069		Q	Questionable status. Rreported from Greece by Marinov (1959), otherwise only known from the type locality in the North-East Atlantic. A. perarmata, Aphrodita aculeata Linnaeus, 1758, and Aphrodita alta Kinberg, 1865 are easily confused and that all record
Aphroditidae	species	Laetmonice filicornis	Kinberg, 1856	Laetmonice filicornis	Kinberg, 1856	Faulwetter S	2010	Check-list of marine Polychaeta from Greece. Aristotle University of Thessaloniki. Assembled in the framework of the EU FP7 PESI project. Available from http://www.marinespecies.org/aphia.php?p=sourcedetails&id=142069		P	Reported from Greece by Arvanitidis (1994) based on a single specimen; in the Mediterranean also known from France (Bellan 1964a), Spain (Campoy 1982), Cyprus (Çınar 2005), Italy (Castelli et al. 2008) and the Adriatic (Mikac 2015), otherwise distributed
Aphroditidae	species	Laetmonice filicornis	Kinberg, 1856	Laetmonice filicornis	Kinberg, 1856	Arvanitidis C	2000	Polychaete fauna of the Aegean Sea: inventory and new information Bull Mar Sci, 60(1), 73-96.		P	Reported from Greece by Arvanitidis (1994) based on a single specimen; in the Mediterranean also known from France (Bellan 1964a), Spain (Campoy 1982), Cyprus (Çınar 2005), Italy (Castelli et al. 2008) and the Adriatic (Mikac 2015), otherwise distributed
Aphroditidae	species	Laetmonice filicornis	Kinberg, 1856	Laetmonice filicornis	Kinberg, 1856	Arvanitidis C	1994	Systematic and bionomic study of the macrobenthic polychaetes (Annelida, Polychaeta) of the North Aegean. PhD Thesis		P	Reported from Greece by Arvanitidis (1994) based on a single specimen; in the Mediterranean also known from France (Bellan 1964a), Spain (Campoy 1982), Cyprus (Çınar 2005), Italy (Castelli et al. 2008) and the Adriatic (Mikac 2015), otherwise distributed
Aphroditidae	species	Laetmonice filicornis	Kinberg, 1856	Laetmonice filicornis	Kinberg, 1856	Simboura N, Nicolaidou A	2001	The Polychaetes (Annelida, Polychaeta) of Greece: Checklist, Distribution and Ecological Characteristics. . Monographs on Marine Sciences 4: 1–115		P	Reported from Greece by Arvanitidis (1994) based on a single specimen; in the Mediterranean also known from France (Bellan 1964a), Spain (Campoy 1982), Cyprus (Çınar 2005), Italy (Castelli et al. 2008) and the Adriatic (Mikac 2015), otherwise distributed
Aphroditidae	species	Laetmonice hystrix	(Savigny in Lamarck, 1818)	Hermione hystrix	(Savigny in Lamarck, 1818)	Chintiroglou H	1987	Bionomical study of the sea-anemones (Actinaria, Anthozoa) of the Thermaikos Gulf PhD thesis, University of Thessaloniki, p 241 (In Greek).		P	Type locality: Mediterranean.
Aphroditidae	species	Laetmonice hystrix	(Savigny in Lamarck, 1818)	Hermione hystrix	(Savigny in Lamarck, 1818)	Fassari G	1982	Anellidi policheti del Mar Egeo Animalia, 9(1/3), 109-121.		P	Type locality: Mediterranean.
Aphroditidae	species	Laetmonice hystrix	(Savigny in Lamarck, 1818)	Hermione hystrix	(Savigny in Lamarck, 1818)	Bogdanos C & Satsmadjis J	1987	The Patraikos gulf bottom fauna Thalassographica, 10(1), 37-71.		P	Type locality: Mediterranean.
Aphroditidae	species	Laetmonice hystrix	(Savigny in Lamarck, 1818)	Hermione hystrix	(Savigny in Lamarck, 1818)	Diapoulis A & Bogdanos C	1983	Preliminary study of soft substrate macrozoobenthos and marine flora in the Bay of Geras (Lesvos Island, Greece) Thalassographica, 6, 127-139.		P	Type locality: Mediterranean.
Aphroditidae	species	Laetmonice hystrix	(Savigny in Lamarck, 1818)	Hermione hystrix	(Savigny in Lamarck, 1818)	Vamvakas CN	1971	Contribution to the study of soft bottom benthic biocoenoses in soft substrata around the greek seas (W Saronikos Gulf) PhD thesis, University of Athens, p 146 (In Greek).		P	Type locality: Mediterranean.
Aphroditidae	species	Laetmonice hystrix	(Savigny in Lamarck, 1818)	Hermione hystrix	(Savigny in Lamarck, 1818)	Pérès JM & Picard J	1958	Recherches sur les peuplements benthiques de la Méditerranée Nord-Orientale Annls Inst oceanogr 34, 213-281.		P	Type locality: Mediterranean.
Aphroditidae	species	Laetmonice hystrix	(Savigny in Lamarck, 1818)	Hermione hystrix	(Savigny in Lamarck, 1818)	Pérès JM	1959	Contribution a la connaisance des Polychètes benthiques des profondeurs moyennes de la Méditerranée Recl Trav Stat mar Endoume, 25(15), 103-135.		P	Type locality: Mediterranean.
Aphroditidae	species	Laetmonice hystrix	(Savigny in Lamarck, 1818)	Hermione hystrix	(Savigny in Lamarck, 1818)	Papazacharias AS	1991	Ecological study of the soft substratum macrofauna in the infralittoral and circalittoral zone of the Gulf of Kavala PhD thesis, University of Thessaloniki, p 204 (In Greek).		P	Type locality: Mediterranean.
Aphroditidae	species	Laetmonice hystrix	(Savigny in Lamarck, 1818)	Hermione hystrix	(Savigny in Lamarck, 1818)	Kisseleva MI	1983	Comparative characteristics of the benthos at some banks in the Aegean Sea Thalassographica, 6, 107-118.		P	Type locality: Mediterranean.
Aphroditidae	species	Laetmonice hystrix	(Savigny in Lamarck, 1818)	Hermione hystrix	(Savigny in Lamarck, 1818)	Harmelin JG	1969	Contribution a l'étude de l'endofaune des prairies d' Halophila stipulacea de Meditarranee Orientale I-Annélides Polychètes Rec Trav Stn Mar Endoume, 45(61), 305-316.		P	Type locality: Mediterranean.
Aphroditidae	species	Laetmonice hystrix	(Savigny in Lamarck, 1818)	Laetmonice hystrix	(Savigny in Lamarck, 1818)	Zenetos A	1987	Aegean Sea coastal benthic communities, Geras gulf (Mytilini), Chemical pollution (tannery effluents). Hellenic Centre for Marine Research, Greece. Dataset in OBIS and available at: http://ipt.vliz.be/eurobis/resource?r=mytilini		P	Type locality: Mediterranean.
Aphroditidae	species	Laetmonice hystrix	(Savigny in Lamarck, 1818)	Laetmonice hystrix	(Savigny in Lamarck, 1818)	NCMR	2000	The marine system of Agios Kosmas Geophysical survey, measurements of environmental parameters water quality and monitoring of the marine flora and fauna for the Agios Kosmas Olympic sailing center A Karageorgis & P Panayotidis (Eds), Technical Report, p. 236 (In Greek).		P	Type locality: Mediterranean.
Aphroditidae	species	Laetmonice hystrix	(Savigny in Lamarck, 1818)	Laetmonice hystrix	(Savigny in Lamarck, 1818)	NCMR	1989	A survey of the benthic fauna in the Central Aegean Sea (Cyclades-Saronikos) Technical Report, p 106 (In Greek).		P	Type locality: Mediterranean.
Aphroditidae	species	Laetmonice hystrix	(Savigny in Lamarck, 1818)	Laetmonice hystrix	(Savigny in Lamarck, 1818)	NCMR	1990	Oceanographic survey of Milos island A Diapoulis (Ed), Technical Report (In Greek).		P	Type locality: Mediterranean.
Aphroditidae	species	Laetmonice hystrix	(Savigny in Lamarck, 1818)	Laetmonice hystrix	(Savigny in Lamarck, 1818)	NCMR	1992	Environmental study of the Northern Evoikos Gulf E Papathanasiou, (Ed), Technical Report, p 243 (In Greek).		P	Type locality: Mediterranean.
Aphroditidae	species	Laetmonice hystrix	(Savigny in Lamarck, 1818)	Laetmonice hystrix	(Savigny in Lamarck, 1818)	NCMR	1997	Trawling impact on benthic ecosystems Final Report, DG-XIV Contract Number 95/14, A Zenetos (Ed), p 112.		P	Type locality: Mediterranean.
Aphroditidae	species	Laetmonice hystrix	(Savigny in Lamarck, 1818)	Laetmonice hystrix	(Savigny in Lamarck, 1818)	NCMR	1998	Study of the evironmental impact of dumping coarse metalliferous waste in the area off Larymna, N. Simboura (Ed), Technical Report. 156 p.+annex. (In Greek),		P	Type locality: Mediterranean.
Aphroditidae	species	Laetmonice hystrix	(Savigny in Lamarck, 1818)	Laetmonice hystrix	(Savigny in Lamarck, 1818)	MedOBIS	2004	Mediterranean Ocean Biogeographic Information System. Dataset in OBIS and available at: http://ipt.vliz.be/eurobis/resource?r=medobis		P	Type locality: Mediterranean.
Aphroditidae	species	Laetmonice hystrix	(Savigny in Lamarck, 1818)	Laetmonice hystrix	(Savigny in Lamarck, 1818)	Pancucci-Papadopoulou AM, Simboura N, Zenetos A, Thessalou-Legaki M, Nicolaidou A	1999	Benthic Invertebrate Communities of NW Rodos (Rhodes) island (SE Aegean Sea) as related to hydrological regime and geographical location. Israel Journal of Zoology 45: 371–393.		P	Type locality: Mediterranean.
Aphroditidae	species	Laetmonice hystrix	(Savigny in Lamarck, 1818)	Laetmonice hystrix	(Savigny in Lamarck, 1818)	Simboura N	1987	Study of the distribution and variations of the benthic polychaete fauna in three regions of the Aegean Sea and especially in the Island of Rhodes MSc thesis, University of Athens, p 111 (In Greek).		P	Type locality: Mediterranean.
Aphroditidae	species	Laetmonice hystrix	(Savigny in Lamarck, 1818)	Laetmonice hystrix	(Savigny in Lamarck, 1818)	Simboura N	1996	Marine macrobenthic Polychaetes (Annelida, Polychaeta) of Greece: Taxonomy, Ecology, Zoogeography PhD thesis, Univ of Athens, 241+xxv p (In Greek).		P	Type locality: Mediterranean.
Aphroditidae	species	Laetmonice hystrix	(Savigny in Lamarck, 1818)	Laetmonice hystrix	(Savigny in Lamarck, 1818)	Simboura N, Nicolaidou A	2001	The Polychaetes (Annelida, Polychaeta) of Greece: Checklist, Distribution and Ecological Characteristics. . Monographs on Marine Sciences 4: 1–115		P	Type locality: Mediterranean.
Aphroditidae	species	Laetmonice hystrix	(Savigny in Lamarck, 1818)	Laetmonice hystrix	(Savigny in Lamarck, 1818)	Türkay M.		Senckenbergisches Sammlungsverwaltungssystem, SeSam. Senckenbergische Naturforschende Gesellschaft , Frankfurt, Germany. http://sesam.senckenberg.de/. Retrieved via OBIS.		P	Type locality: Mediterranean.
Aphroditidae	species	Laetmonice hystrix	(Savigny in Lamarck, 1818)	Laetmonice hystrix	(Savigny in Lamarck, 1818)	Karakassis I	1991	Contribution to the study of the benthic ecosystem of the continental shelf of Crete PhD thesis, University of Crete, p 195 (In Greek).		P	Type locality: Mediterranean.
Aphroditidae	species	Laetmonice hystrix	(Savigny in Lamarck, 1818)	Laetmonice hystrix	(Savigny in Lamarck, 1818)	Dounas C	1988	Benthos Cretan Continental Shelf. Hellenic Centre for Marine Research, Greece. Dataset in OBIS and available at: http://ipt.vliz.be/eurobis/resource?r=benthoscretan		P	Type locality: Mediterranean.
Aphroditidae	species	Laetmonice hystrix	(Savigny in Lamarck, 1818)	Laetmonice hystrix	(Savigny in Lamarck, 1818)	Simboura N, Zenetos A, Thessalou-Legaki M, Pancucci MA & Nicolaidou A	1995	Benthic communities of the infralittoral in the N Sporades (Aegean sea): a variety of biotopes encountered and analysed PSZNI, Mar Ecol, 16(4), 283-306.		P	Type locality: Mediterranean.
Aphroditidae	species	Laetmonice hystrix	(Savigny in Lamarck, 1818)	Laetmonice hystrix	(Savigny in Lamarck, 1818)	Antoniadou C, Nicolaidou A, Chintiroglou C	2004	Polychaetes associated with the sciaphilic alga community in the northern Aegean Sea: spatial and temporal variability. Helgoland Marine Research 58: 168–182 doi:10.1007/s10152-004-0182-6		P	Type locality: Mediterranean.
Aphroditidae	species	Laetmonice hystrix	(Savigny in Lamarck, 1818)	Laetmonice hystrix	(Savigny in Lamarck, 1818)	Antoniadou C	1998	Macro- and megafauna from the North Aegean Sea from 1997-1998. Aristotle University of Thessaloniki, Department of Biology, Laboratory of Zoology, Greece. Dataset in OBIS and available at: http://ipt.vliz.be/eurobis/resource?r=largenet_g1		P	Type locality: Mediterranean.
Aphroditidae	species	Laetmonice hystrix	(Savigny in Lamarck, 1818)	Laetmonice hystrix	(Savigny in Lamarck, 1818)	Antoniadou C, Chintiroglou C	2005	Biodiversity of zoobenthic hard-substrate sublittoral communities in the Eastern Mediterranean (North Aegean Sea).. Estuarine, Coastal and Shelf Science 62: 637–653.		P	Type locality: Mediterranean.
Aphroditidae	species	Laetmonice hystrix	(Savigny in Lamarck, 1818)	Laetmonice hystrix	(Savigny in Lamarck, 1818)	Eleftheriou A, Dounas K, Papadopoulou K, Karakassis I, Anastasiadis P, Koutsoubas D, Lazaridou Th & Labropoulou M	1990	Study of the coasts around Crete presenting ecological disturbances II Marine Section Final Report University of Crete, p 92 (In Greek).		P	Type locality: Mediterranean.
Aphroditidae	species	Laetmonice hystrix	(Savigny in Lamarck, 1818)	Laetmonice hystrix	(Savigny in Lamarck, 1818)	Antoniadou C, Chintiroglou C	2007	Zoobenthos associated with the invasive red alga Womersleyella setacea. Journal of the Marine Biological Association of the United Kingdom 87: 629 doi:10.1017/S0025315407048151		P	Type locality: Mediterranean.
Aphroditidae	species	Laetmonice hystrix	(Savigny in Lamarck, 1818)	Laetmonice hystrix	(Savigny in Lamarck, 1818)	Jacquotte R	1962	Étude des fonds de maerl de Méditerranée Recl Trav Stat mar Endoume, 26(41), 341-235.		P	Type locality: Mediterranean.
Aphroditidae	species	Laetmonice hystrix	(Savigny in Lamarck, 1818)	Laetmonice hystrix	(Savigny in Lamarck, 1818)	Arvanitidis C	1994	Systematic and bionomic study of the macrobenthic polychaetes (Annelida, Polychaeta) of the North Aegean. PhD Thesis		P	Type locality: Mediterranean.
Aphroditidae	species	Laetmonice hystrix	(Savigny in Lamarck, 1818)	Laetmonice hystrix	(Savigny in Lamarck, 1818)	Arvanitidis C	2000	Aegean polychaetes dataset. Hellenic Centre for Marine Research, Greece. Dataset in OBIS and available at: http://ipt.vliz.be/eurobis/resource?r=aegeanpolychaetes		P	Type locality: Mediterranean.
Aphroditidae	species	Laetmonice hystrix	(Savigny in Lamarck, 1818)	Laetmonice hystrix	(Savigny in Lamarck, 1818)	Arvanitidis C	2000	Polychaete fauna of the Aegean Sea: inventory and new information Bull Mar Sci, 60(1), 73-96.		P	Type locality: Mediterranean.
Aphroditidae	species	Laetmonice hystrix	(Savigny in Lamarck, 1818)	Laetmonice hystrix	(Savigny in Lamarck, 1818)	IOFR	1984	The quality of the marine environment in Navarino Bay Technical Report, C Bogdanos (Ed), p 60 (In Greek).		P	Type locality: Mediterranean.
Aphroditidae	species	Laetmonice hystrix	(Savigny in Lamarck, 1818)	Laetmonice hystrix	(Savigny in Lamarck, 1818)	Bellan G	1964	Campagne de la "Calypso":Mediterranee Nord-Orientale 6 Annelides Polychètes Ann Inst Océanogr, 41, 271-288.		P	Type locality: Mediterranean.
Aphroditidae	species	Laetmonice hystrix	(Savigny in Lamarck, 1818)	Laetmonice hystrix	(Savigny in Lamarck, 1818)	Bogdanos C, Simboura N & Zenetos A	2002	The benthic fauna of Geras gulf (Lesvos Isl.,Greece): inventory, distribution and some zoogeographical considerations. Hellenic Zoological Archives 6: 1-22		P	Type locality: Mediterranean.
Aphroditidae	species	Laetmonice hystrix	(Savigny in Lamarck, 1818)	Laetmonice hystrix	(Savigny in Lamarck, 1818)	Dounas CG	1986	Study of the macrofaunal assemblages of Strymonikos gulf PhD thesis, University of Thessaloniki, p 185 (In Greek).		P	Type locality: Mediterranean.
Aphroditidae	species	Laetmonice hystrix	(Savigny in Lamarck, 1818)	Laetmonice hystrix	(Savigny in Lamarck, 1818)	Faulwetter S	2010	Check-list of marine Polychaeta from Greece. Aristotle University of Thessaloniki. Assembled in the framework of the EU FP7 PESI project. Available from http://www.marinespecies.org/aphia.php?p=sourcedetails&id=142069		P	Type locality: Mediterranean.
Aphroditidae	species	Laetmonice hystrix	(Savigny in Lamarck, 1818)	Laetmonice hystrix	(Savigny in Lamarck, 1818)	Bellan G	1961	Campagne de la "Calypso":Mediterranee Nord-Orientale 4 Annelides Polychètes Ann Inst Océanogr, 39, 161-178.		P	Type locality: Mediterranean.
Aphroditidae	species	Laetmonice hystrix	(Savigny in Lamarck, 1818)	Laetmonice hystrix	(Savigny in Lamarck, 1818)	Antoniadou C, Chintiroglou C	2006	Trophic relationships of polychaetes associated with different algal growth forms. Helgoland Marine Research 60: 39–49 doi:10.1007/s10152-005-0015-2		P	Type locality: Mediterranean.
Aphroditidae	species	Pontogenia chrysocoma	(Baird, 1865)	Pontogenia chrysocoma	(Baird, 1865)	Maintanou M, Koulouri P, Arvanitidis C, Koutsoubas D, Dounas C	2017	Macrobenthic assemblage structure associated with a Caulerpa prolifera meadow in the eastern Mediterranean Sea (Elounda Bay, Crete Island). Regional Studies in Marine Science 14, 1-14 http://dx.doi.org/10.1016/j.rsma.2017.04.004		P	Type locality: Mediterranean.
Aphroditidae	species	Pontogenia chrysocoma	(Baird, 1865)	Pontogenia chrysocoma	(Baird, 1865)	NCMR	1992	Environmental study of the Northern Evoikos Gulf E Papathanasiou, (Ed), Technical Report, p 243 (In Greek).		P	Type locality: Mediterranean.
Aphroditidae	species	Pontogenia chrysocoma	(Baird, 1865)	Pontogenia chrysocoma	(Baird, 1865)	Pérès JM	1959	Contribution a la connaisance des Polychètes benthiques des profondeurs moyennes de la Méditerranée Recl Trav Stat mar Endoume, 25(15), 103-135.		P	Type locality: Mediterranean.
Aphroditidae	species	Pontogenia chrysocoma	(Baird, 1865)	Pontogenia chrysocoma	(Baird, 1865)	Simboura N	1996	Marine macrobenthic Polychaetes (Annelida, Polychaeta) of Greece: Taxonomy, Ecology, Zoogeography PhD thesis, Univ of Athens, 241+xxv p (In Greek).		P	Type locality: Mediterranean.
Aphroditidae	species	Pontogenia chrysocoma	(Baird, 1865)	Pontogenia chrysocoma	(Baird, 1865)	Simboura N, Nicolaidou A	2001	The Polychaetes (Annelida, Polychaeta) of Greece: Checklist, Distribution and Ecological Characteristics. . Monographs on Marine Sciences 4: 1–115		P	Type locality: Mediterranean.
Aphroditidae	species	Pontogenia chrysocoma	(Baird, 1865)	Pontogenia chrysocoma	(Baird, 1865)	Türkay M.		Senckenbergisches Sammlungsverwaltungssystem, SeSam. Senckenbergische Naturforschende Gesellschaft , Frankfurt, Germany. http://sesam.senckenberg.de/. Retrieved via OBIS.		P	Type locality: Mediterranean.
Aphroditidae	species	Pontogenia chrysocoma	(Baird, 1865)	Pontogenia chrysocoma	(Baird, 1865)	Zenetos A	1987	Aegean Sea coastal benthic communities, Geras gulf (Mytilini), Chemical pollution (tannery effluents). Hellenic Centre for Marine Research, Greece. Dataset in OBIS and available at: http://ipt.vliz.be/eurobis/resource?r=mytilini		P	Type locality: Mediterranean.
Aphroditidae	species	Pontogenia chrysocoma	(Baird, 1865)	Pontogenia chrysocoma	(Baird, 1865)	Koukouras A, Kühlmann D, Voultsiadou E, Vafidis D, Dounas C, Chintiroglou C, Koutsoubas D.	1998	The macrofaunal assemblage associated with the scleractinian coral Cladocora caespitosa (L.) in the aegean sea. Ann. Inst. Océanogr., Paris 74: 97–114.		P	Type locality: Mediterranean.
Aphroditidae	species	Pontogenia chrysocoma	(Baird, 1865)	Pontogenia chrysocoma	(Baird, 1865)	Koukouras A, Voultsiadou-Koukoura E, Chintiroglou H & Dounas C	1985	Benthic bionomy of the North Aegean Sea III A comparison of the macrobenthic animal assemblages associated with seven sponge species Cah Biol Mar, 26, 301-319.		P	Type locality: Mediterranean.
Aphroditidae	species	Pontogenia chrysocoma	(Baird, 1865)	Pontogenia chrysocoma	(Baird, 1865)	Vamvakas CN	1971	Contribution to the study of soft bottom benthic biocoenoses in soft substrata around the greek seas (W Saronikos Gulf) PhD thesis, University of Athens, p 146 (In Greek).		P	Type locality: Mediterranean.
Aphroditidae	species	Pontogenia chrysocoma	(Baird, 1865)	Pontogenia chrysocoma	(Baird, 1865)	Bellan G	1961	Campagne de la "Calypso":Mediterranee Nord-Orientale 4 Annelides Polychètes Ann Inst Océanogr, 39, 161-178.		P	Type locality: Mediterranean.
Aphroditidae	species	Pontogenia chrysocoma	(Baird, 1865)	Pontogenia chrysocoma	(Baird, 1865)	NCMR	1989	A survey of the benthic fauna in the Central Aegean Sea (Cyclades-Saronikos) Technical Report, p 106 (In Greek).		P	Type locality: Mediterranean.
Aphroditidae	species	Pontogenia chrysocoma	(Baird, 1865)	Pontogenia chrysocoma	(Baird, 1865)	Gerovasileiou V, Chintiroglou CC, Vafidis D, Koutsoubas D, Sini M, Dailianis T, Issaris Y, Akritopoulou E, Dimarchopoulou D, Voultsiadou E	2015	Census of biodiversity in marine caves of the eastern Mediterranean Sea. Mediterranean Marine Science 16: 245–265 doi:10.12681/mms		P	Type locality: Mediterranean.
Aphroditidae	species	Pontogenia chrysocoma	(Baird, 1865)	Pontogenia chrysocoma	(Baird, 1865)	Jacquotte R	1962	Étude des fonds de maerl de Méditerranée Recl Trav Stat mar Endoume, 26(41), 341-235.		P	Type locality: Mediterranean.
Aphroditidae	species	Pontogenia chrysocoma	(Baird, 1865)	Pontogenia chrysocoma	(Baird, 1865)	Faulwetter S	2010	Check-list of marine Polychaeta from Greece. Aristotle University of Thessaloniki. Assembled in the framework of the EU FP7 PESI project. Available from http://www.marinespecies.org/aphia.php?p=sourcedetails&id=142069		P	Type locality: Mediterranean.
Aphroditidae	species	Pontogenia chrysocoma	(Baird, 1865)	Pontogenia chrysocoma	(Baird, 1865)	Fassari G	1982	Anellidi policheti del Mar Egeo Animalia, 9(1/3), 109-121.		P	Type locality: Mediterranean.
Aphroditidae	species	Pontogenia chrysocoma	(Baird, 1865)	Pontogenia chrysocoma	(Baird, 1865)	Chintiroglou C	1996	Feeding guilds of polychaetes associated with Cladocora caespitosa (L.) (Anthozoa, Cnidaria) in the north Aegean Sea. Israel Journal of Zoology, 42: 261-274. Israel Journal of Zoology 42: 261–274 doi:10.1080/00212210.1996.10688847		P	Type locality: Mediterranean.
Aphroditidae	species	Pontogenia chrysocoma	(Baird, 1865)	Pontogenia chrysocoma	(Baird, 1865)	Chatzigeorgiou G, Faulwetter S, Arvanitidis C	2016	Polychaetes from two subtidal rocky shores of the North coast of Crete, collected for the NaGISA project 2007-2008. . Dataset, available from http://ipt.medobis.eu/resource?r=nagisa_species_2007_2008		P	Type locality: Mediterranean.
Aphroditidae	species	Pontogenia chrysocoma	(Baird, 1865)	Pontogenia chrysocoma	(Baird, 1865)	Bogdanos C, Simboura N & Zenetos A	2002	The benthic fauna of Geras gulf (Lesvos Isl.,Greece): inventory, distribution and some zoogeographical considerations. Hellenic Zoological Archives 6: 1-22		P	Type locality: Mediterranean.
Aphroditidae	species	Pontogenia chrysocoma	(Baird, 1865)	Pontogenia chrysocoma	(Baird, 1865)	Bellan G	1964	Campagne de la "Calypso":Mediterranee Nord-Orientale 6 Annelides Polychètes Ann Inst Océanogr, 41, 271-288.		P	Type locality: Mediterranean.
Aphroditidae	species	Pontogenia chrysocoma	(Baird, 1865)	Pontogenia chrysocoma	(Baird, 1865)	Arvanitidis C	2000	Polychaete fauna of the Aegean Sea: inventory and new information Bull Mar Sci, 60(1), 73-96.		P	Type locality: Mediterranean.
Apistobranchidae	genus	Apistobranchus	Levinsen, 1883	Apistobranchus	Levinsen, 1883	Simboura N, Nicolaidou A	2001	The Polychaetes (Annelida, Polychaeta) of Greece: Checklist, Distribution and Ecological Characteristics. . Monographs on Marine Sciences 4: 1–115		P	Reported by Eleftheriou et al. (1990), Simboura (1996)
Apistobranchidae	genus	Apistobranchus	Levinsen, 1883	Apistobranchus	Levinsen, 1883	Eleftheriou A, Dounas K, Papadopoulou K, Karakassis I, Anastasiadis P, Koutsoubas D, Lazaridou Th & Labropoulou M	1990	Study of the coasts around Crete presenting ecological disturbances II Marine Section Final Report University of Crete, p 92 (In Greek).		P	Reported by Eleftheriou et al. (1990), Simboura (1996)
Apistobranchidae	genus	Apistobranchus	Levinsen, 1883	Apistobranchus	Levinsen, 1883	Simboura N	1996	Marine macrobenthic Polychaetes (Annelida, Polychaeta) of Greece: Taxonomy, Ecology, Zoogeography PhD thesis, Univ of Athens, 241+xxv p (In Greek).		P	Reported by Eleftheriou et al. (1990), Simboura (1996)
Arenicolidae	species	Abarenicola claparedi	(Levinsen, 1884)	Abarenicola claparedi	(Levinsen, 1884)	Arvanitidis C	1994	Systematic and bionomic study of the macrobenthic polychaetes (Annelida, Polychaeta) of the North Aegean. PhD Thesis		P	Type locality: Mediterranean.
Arenicolidae	species	Abarenicola claparedi	(Levinsen, 1884)	Abarenicola claparedi	(Levinsen, 1884)	Arvanitidis C	2000	Polychaete fauna of the Aegean Sea: inventory and new information Bull Mar Sci, 60(1), 73-96.		P	Type locality: Mediterranean.
Arenicolidae	species	Abarenicola claparedi	(Levinsen, 1884)	Abarenicola claparedi	(Levinsen, 1884)	Chintiroglou C, Antoniadou C, Krestenitis Y	2006	Can polychaetes be used as a surrogate group in assessing ecological quality of soft substratum communities.		P	Type locality: Mediterranean.
Arenicolidae	species	Abarenicola claparedi	(Levinsen, 1884)	Abarenicola claparedi	(Levinsen, 1884)	Faulwetter S	2010	Check-list of marine Polychaeta from Greece. Aristotle University of Thessaloniki. Assembled in the framework of the EU FP7 PESI project. Available from http://www.marinespecies.org/aphia.php?p=sourcedetails&id=142069		P	Type locality: Mediterranean.
Arenicolidae	species	Abarenicola claparedi	(Levinsen, 1884)	Abarenicola claparedi	(Levinsen, 1884)	Simboura N, Nicolaidou A	2001	The Polychaetes (Annelida, Polychaeta) of Greece: Checklist, Distribution and Ecological Characteristics. . Monographs on Marine Sciences 4: 1–115		P	Type locality: Mediterranean.
Arenicolidae	species	Abarenicola claparedi	(Levinsen, 1884)	Arenicola claparedei	Levinsen, 1884	Koukouras AS	1979	Bionomical study of the macrofauna of the mediolittoral soft substratum in Strymonikos and Thermaikos Gulfs PhD thesis, University of Thessaloniki, p 283 (In Greek).		P	Type locality: Mediterranean.
Arenicolidae	species	Arenicola marina	(Linnaeus, 1758)	Arenicola marina	(Linnaeus, 1758)	Antoniadou C, Voultsiadou E, Chintiroglou C	2006	Sublittoral megabenthos along cliffs of different profile. Belgian Journal of Zoology 136: 69–79		Q	Questionable status. Reported from Greece by Antoniadou et al. (2006) from data of a visual census on hard substrates The record is doubtful, as a) the species is a northern European species occurring in mud flats, not in Mediterranean hard bottoms, and b
Arenicolidae	species	Branchiomaldane vincenti	Langerhans, 1881	Branchiomaldane vincenti	Langerhans, 1881	Faulwetter S	2010	Check-list of marine Polychaeta from Greece. Aristotle University of Thessaloniki. Assembled in the framework of the EU FP7 PESI project. Available from http://www.marinespecies.org/aphia.php?p=sourcedetails&id=142069		P	Reported from Greece by Arvanitidis (1994) and Chatzigeorgiou et al. (2016). In the Mediterranean also known from e.g. Israel (Ben-Eliahu 1976), Tunisia (Cantone et al. 1978), Spain (Alós 1990), Italy (Castelli et al. 2008), Egypt (Abd-Elnaby 2009) and th
Arenicolidae	species	Branchiomaldane vincenti	Langerhans, 1881	Branchiomaldane vincenti	Langerhans, 1881	Arvanitidis C	1994	Systematic and bionomic study of the macrobenthic polychaetes (Annelida, Polychaeta) of the North Aegean. PhD Thesis		P	Reported from Greece by Arvanitidis (1994) and Chatzigeorgiou et al. (2016). In the Mediterranean also known from e.g. Israel (Ben-Eliahu 1976), Tunisia (Cantone et al. 1978), Spain (Alós 1990), Italy (Castelli et al. 2008), Egypt (Abd-Elnaby 2009) and th
Arenicolidae	species	Branchiomaldane vincenti	Langerhans, 1881	Branchiomaldane vincenti	Langerhans, 1881	Arvanitidis C	2000	Polychaete fauna of the Aegean Sea: inventory and new information Bull Mar Sci, 60(1), 73-96.		P	Reported from Greece by Arvanitidis (1994) and Chatzigeorgiou et al. (2016). In the Mediterranean also known from e.g. Israel (Ben-Eliahu 1976), Tunisia (Cantone et al. 1978), Spain (Alós 1990), Italy (Castelli et al. 2008), Egypt (Abd-Elnaby 2009) and th
Arenicolidae	species	Branchiomaldane vincenti	Langerhans, 1881	Branchiomaldane vincenti	Langerhans, 1881	Chatzigeorgiou G, Faulwetter S, Arvanitidis C	2016	Polychaetes from two subtidal rocky shores of the North coast of Crete, collected for the NaGISA project 2007-2008. . Dataset, available from http://ipt.medobis.eu/resource?r=nagisa_species_2007_2008		P	Reported from Greece by Arvanitidis (1994) and Chatzigeorgiou et al. (2016). In the Mediterranean also known from e.g. Israel (Ben-Eliahu 1976), Tunisia (Cantone et al. 1978), Spain (Alós 1990), Italy (Castelli et al. 2008), Egypt (Abd-Elnaby 2009) and th
Capitellidae	genus	Capitella	Blainville, 1828	Branchiocapitella	Fauvel, 1932	Simboura N, Nicolaidou A	2001	The Polychaetes (Annelida, Polychaeta) of Greece: Checklist, Distribution and Ecological Characteristics. . Monographs on Marine Sciences 4: 1–115		P	Reported by Vamvakopoulou (1991) as Branchiocapitella. Currently considered a synonym of Capitella Blainville, 1828 (Magalhães and Bailey-Brock 2012​​​​​​​).
Capitellidae	genus	Capitella	Blainville, 1828	Branchiocapitella	Fauvel, 1932	Vamvakopoulou S	1991	Comparative study of the benthic fauna of three lagoons: Vivari, Pogonitsa, Tsopeli MSc thesis, University of Athens, p 98 (In Greek).		P	Reported by Vamvakopoulou (1991) as Branchiocapitella. Currently considered a synonym of Capitella Blainville, 1828 (Magalhães and Bailey-Brock 2012​​​​​​​).
Capitellidae	species	Capitella capitata	(Fabricius, 1780)	Capitella capitata	(Fabricius, 1780)	MedOBIS	2004	Mediterranean Ocean Biogeographic Information System. Dataset in OBIS and available at: http://ipt.vliz.be/eurobis/resource?r=medobis		Q	Species complex, questionable status. Several sibling species have been separated from C. capitata sensu lato worldwide since Grassle and Grassle (1976) showed it to constitute a complex of species. Blake (2009) restricts C. capitata sensu stricto to arct
Capitellidae	species	Capitella capitata	(Fabricius, 1780)	Capitella capitata	(Fabricius, 1780)	Nicolaidou A, Petrou K, Kormas KA, Reizopoulou S	2006	Inter-annual variability of soft bottom macrofaunal communities in two Ionian Sea lagoons. . Hydrobiologia 555: 89–98. doi:10.1007/s10750-005-1108-2		Q	Species complex, questionable status. Several sibling species have been separated from C. capitata sensu lato worldwide since Grassle and Grassle (1976) showed it to constitute a complex of species. Blake (2009) restricts C. capitata sensu stricto to arct
Capitellidae	species	Capitella capitata	(Fabricius, 1780)	Capitella capitata	(Fabricius, 1780)	Nicolaidou A, Bourgoutzani, F Zenetos, A Guelorget O & Perthuisot JP	1988	Distribution of molluscs and polychaetes in coastal lagoons in Greece Estuar Coast Shelf Sci, 26, 337-350.		Q	Species complex, questionable status. Several sibling species have been separated from C. capitata sensu lato worldwide since Grassle and Grassle (1976) showed it to constitute a complex of species. Blake (2009) restricts C. capitata sensu stricto to arct
Capitellidae	species	Capitella capitata	(Fabricius, 1780)	Capitella capitata	(Fabricius, 1780)	Nicolaidou A, Bourgoutzani F & Zenetos A	1990	Effects of pollution on the distribution of molluscs and polychaetes in Messologhi lagoon and adjacent areas MAP Technical Reports Series FAO, N 40, 45-61.		Q	Species complex, questionable status. Several sibling species have been separated from C. capitata sensu lato worldwide since Grassle and Grassle (1976) showed it to constitute a complex of species. Blake (2009) restricts C. capitata sensu stricto to arct
Capitellidae	species	Capitella capitata	(Fabricius, 1780)	Capitella capitata	(Fabricius, 1780)	Nicolaidou A & Pitta P	1986	Fauna associated with marine plants in a brackish lagoon of Amvrakikos Bay Biol gallo-hellen, 12, 141-147.		Q	Species complex, questionable status. Several sibling species have been separated from C. capitata sensu lato worldwide since Grassle and Grassle (1976) showed it to constitute a complex of species. Blake (2009) restricts C. capitata sensu stricto to arct
Capitellidae	species	Capitella capitata	(Fabricius, 1780)	Capitella capitata	(Fabricius, 1780)	Nicolaidou A & Papadopoulou KN	1989	Factors affecting the distribution and diversity of polychaetes in Amvrakikos Bay, Greece Mar Ecol, 10(3), 193-204.		Q	Species complex, questionable status. Several sibling species have been separated from C. capitata sensu lato worldwide since Grassle and Grassle (1976) showed it to constitute a complex of species. Blake (2009) restricts C. capitata sensu stricto to arct
Capitellidae	species	Capitella capitata	(Fabricius, 1780)	Capitella capitata	(Fabricius, 1780)	Nicolaidou A	2007	Lack of temporal variability in the benthos of a coastal brackish water lagoon in Greece. . Mediterranean Marine Science 8: 5–17.		Q	Species complex, questionable status. Several sibling species have been separated from C. capitata sensu lato worldwide since Grassle and Grassle (1976) showed it to constitute a complex of species. Blake (2009) restricts C. capitata sensu stricto to arct
Capitellidae	species	Capitella capitata	(Fabricius, 1780)	Capitella capitata	(Fabricius, 1780)	Neofitou N, Vafidis D, Klaoudatos S	2007	Preliminary results on benthic impact of cage fish farming in a semi-enclosed gulf of Eastern Mediterranean. . Rapp. Comm. int. Mer Medit. 38: 551.		Q	Species complex, questionable status. Several sibling species have been separated from C. capitata sensu lato worldwide since Grassle and Grassle (1976) showed it to constitute a complex of species. Blake (2009) restricts C. capitata sensu stricto to arct
Capitellidae	species	Capitella capitata	(Fabricius, 1780)	Capitella capitata	(Fabricius, 1780)	NCMR	2000	The marine system of Agios Kosmas Geophysical survey, measurements of environmental parameters water quality and monitoring of the marine flora and fauna for the Agios Kosmas Olympic sailing center A Karageorgis & P Panayotidis (Eds), Technical Report, p. 236 (In Greek).		Q	Species complex, questionable status. Several sibling species have been separated from C. capitata sensu lato worldwide since Grassle and Grassle (1976) showed it to constitute a complex of species. Blake (2009) restricts C. capitata sensu stricto to arct
Capitellidae	species	Capitella capitata	(Fabricius, 1780)	Capitella capitata	(Fabricius, 1780)	NCMR	1999	Monitoring of the Saronikos Gulf ecosystem affected by the Psittalia Sea outfalls. I.Siokou- Fragou (Ed.).		Q	Species complex, questionable status. Several sibling species have been separated from C. capitata sensu lato worldwide since Grassle and Grassle (1976) showed it to constitute a complex of species. Blake (2009) restricts C. capitata sensu stricto to arct
Capitellidae	species	Capitella capitata	(Fabricius, 1780)	Capitella capitata	(Fabricius, 1780)	Nicolaidou A, Zenetos A, Pancucci MA, Simboura N	1993	Comparing ecological effects of two different types of pollution using multivariate techniques. Marine Ecology - Pubblicazioni Della Stazione Zoologica Di Napoli I, 14(2), 113–128		Q	Species complex, questionable status. Several sibling species have been separated from C. capitata sensu lato worldwide since Grassle and Grassle (1976) showed it to constitute a complex of species. Blake (2009) restricts C. capitata sensu stricto to arct
Capitellidae	species	Capitella capitata	(Fabricius, 1780)	Capitella capitata	(Fabricius, 1780)	NCMR	1996	Study of the marine ecosystem of Thermaikos Gulf, Ch Anagnostou (Ed), Technical Report, p 431 (In Greek).		Q	Species complex, questionable status. Several sibling species have been separated from C. capitata sensu lato worldwide since Grassle and Grassle (1976) showed it to constitute a complex of species. Blake (2009) restricts C. capitata sensu stricto to arct
Capitellidae	species	Capitella capitata	(Fabricius, 1780)	Capitella capitata	(Fabricius, 1780)	NCMR	1987	Ecological and Fisheries study of Koutavos lagoon (Kefalinia island) S Klaoudatos (Ed), Technical Report (In Greek).		Q	Species complex, questionable status. Several sibling species have been separated from C. capitata sensu lato worldwide since Grassle and Grassle (1976) showed it to constitute a complex of species. Blake (2009) restricts C. capitata sensu stricto to arct
Capitellidae	species	Capitella capitata	(Fabricius, 1780)	Capitella capitata	(Fabricius, 1780)	NCMR	1991	Biological oceanography, in: Oceanographical study of the Faliron Delta P Panayotidis (ed), Technical Report, p76 (In Greek).		Q	Species complex, questionable status. Several sibling species have been separated from C. capitata sensu lato worldwide since Grassle and Grassle (1976) showed it to constitute a complex of species. Blake (2009) restricts C. capitata sensu stricto to arct
Capitellidae	species	Capitella capitata	(Fabricius, 1780)	Capitella capitata	(Fabricius, 1780)	NCMR	1990	Oceanographic survey of Milos island A Diapoulis (Ed), Technical Report (In Greek).		Q	Species complex, questionable status. Several sibling species have been separated from C. capitata sensu lato worldwide since Grassle and Grassle (1976) showed it to constitute a complex of species. Blake (2009) restricts C. capitata sensu stricto to arct
Capitellidae	species	Capitella capitata	(Fabricius, 1780)	Capitella capitata	(Fabricius, 1780)	NCMR	1987	Technical Report on the macrozoobenthos of two lagoons in Amvrakikos Gulf (Logarou-Tsoukalio) for the period February 1987-May 1987 Ch Tziavos (Ed), (In Greek).		Q	Species complex, questionable status. Several sibling species have been separated from C. capitata sensu lato worldwide since Grassle and Grassle (1976) showed it to constitute a complex of species. Blake (2009) restricts C. capitata sensu stricto to arct
Capitellidae	species	Capitella capitata	(Fabricius, 1780)	Capitella capitata	(Fabricius, 1780)	NCMR	2000	Monitoring of the ecosystem of Papas cape lagoon Araxos/Achaia and suggestions for the management and protection of the area K Pagou (Ed), Technical Report, p 190 (In Greek).		Q	Species complex, questionable status. Several sibling species have been separated from C. capitata sensu lato worldwide since Grassle and Grassle (1976) showed it to constitute a complex of species. Blake (2009) restricts C. capitata sensu stricto to arct
Capitellidae	species	Capitella capitata	(Fabricius, 1780)	Capitella capitata	(Fabricius, 1780)	Vamvakopoulou S	1991	Comparative study of the benthic fauna of three lagoons: Vivari, Pogonitsa, Tsopeli MSc thesis, University of Athens, p 98 (In Greek).		Q	Species complex, questionable status. Several sibling species have been separated from C. capitata sensu lato worldwide since Grassle and Grassle (1976) showed it to constitute a complex of species. Blake (2009) restricts C. capitata sensu stricto to arct
Capitellidae	species	Capitella capitata	(Fabricius, 1780)	Capitella capitata	(Fabricius, 1780)	Antoniadou C, Chintiroglou C	2007	Zoobenthos associated with the invasive red alga Womersleyella setacea. Journal of the Marine Biological Association of the United Kingdom 87: 629 doi:10.1017/S0025315407048151		Q	Species complex, questionable status. Several sibling species have been separated from C. capitata sensu lato worldwide since Grassle and Grassle (1976) showed it to constitute a complex of species. Blake (2009) restricts C. capitata sensu stricto to arct
Capitellidae	species	Capitella capitata	(Fabricius, 1780)	Capitella capitata	(Fabricius, 1780)	Makra A, Nicolaidou A	2000	Benthic communities of the inner Argolikos Bay. . Belgian Journal of Zoology 130: 61–67.		Q	Species complex, questionable status. Several sibling species have been separated from C. capitata sensu lato worldwide since Grassle and Grassle (1976) showed it to constitute a complex of species. Blake (2009) restricts C. capitata sensu stricto to arct
Capitellidae	species	Capitella capitata	(Fabricius, 1780)	Capitella capitata	(Fabricius, 1780)	Zenetos A Panayotidis P & Simboura N	1990	Etude des peuplements benthiques de substrat meuble au large du débouché en mer du Grand Collecteur d'Athènes Rev Int Océanogr Méd, 98-98, 55-71.		Q	Species complex, questionable status. Several sibling species have been separated from C. capitata sensu lato worldwide since Grassle and Grassle (1976) showed it to constitute a complex of species. Blake (2009) restricts C. capitata sensu stricto to arct
Capitellidae	species	Capitella capitata	(Fabricius, 1780)	Capitella capitata	(Fabricius, 1780)	Zenetos A & Bogdanos C	1987	Benthic community structure as a tool in evaluating effects of pollution in Elefsis Bay Thalassographica, 10(1), 7-21.		Q	Species complex, questionable status. Several sibling species have been separated from C. capitata sensu lato worldwide since Grassle and Grassle (1976) showed it to constitute a complex of species. Blake (2009) restricts C. capitata sensu stricto to arct
Capitellidae	species	Capitella capitata	(Fabricius, 1780)	Capitella capitata	(Fabricius, 1780)	Zenetos A	1990	Seasonal zoobenthos, Saronikos. Hellenic Centre for Marine Research, Greece. Dataset in OBIS and available at: http://ipt.vliz.be/eurobis/resource?r=saronikos		Q	Species complex, questionable status. Several sibling species have been separated from C. capitata sensu lato worldwide since Grassle and Grassle (1976) showed it to constitute a complex of species. Blake (2009) restricts C. capitata sensu stricto to arct
Capitellidae	species	Capitella capitata	(Fabricius, 1780)	Capitella capitata	(Fabricius, 1780)	Zenetos A	1987	Aegean Sea coastal benthic communities, Geras gulf (Mytilini), Chemical pollution (tannery effluents). Hellenic Centre for Marine Research, Greece. Dataset in OBIS and available at: http://ipt.vliz.be/eurobis/resource?r=mytilini		Q	Species complex, questionable status. Several sibling species have been separated from C. capitata sensu lato worldwide since Grassle and Grassle (1976) showed it to constitute a complex of species. Blake (2009) restricts C. capitata sensu stricto to arct
Capitellidae	species	Capitella capitata	(Fabricius, 1780)	Capitella capitata	(Fabricius, 1780)	Zenetos A Panayotidis P & Simboura N	1994	Effects of sewerage on the distribution of benthic fauna in the Saronikos Gulf (Greece) MAP Technical Reports Series, N 80, UNEP, Athens, 39-72.		Q	Species complex, questionable status. Several sibling species have been separated from C. capitata sensu lato worldwide since Grassle and Grassle (1976) showed it to constitute a complex of species. Blake (2009) restricts C. capitata sensu stricto to arct
Capitellidae	species	Capitella capitata	(Fabricius, 1780)	Capitella capitata	(Fabricius, 1780)	Zarkanellas AJ & Bogdanos CD	1977	Benthic studies of a polluted area in the Upper-Saronikos Gulf Thalassographica, 2, 155-177.		Q	Species complex, questionable status. Several sibling species have been separated from C. capitata sensu lato worldwide since Grassle and Grassle (1976) showed it to constitute a complex of species. Blake (2009) restricts C. capitata sensu stricto to arct
Capitellidae	species	Capitella capitata	(Fabricius, 1780)	Capitella capitata	(Fabricius, 1780)	Xenopoulou D	1987	Study of the distribution and temporal variations of the soft substrate benthic fauna of the island of Skiathos MSc thesis, University of Athens, p 81 (In Greek).		Q	Species complex, questionable status. Several sibling species have been separated from C. capitata sensu lato worldwide since Grassle and Grassle (1976) showed it to constitute a complex of species. Blake (2009) restricts C. capitata sensu stricto to arct
Capitellidae	species	Capitella capitata	(Fabricius, 1780)	Capitella capitata	(Fabricius, 1780)	Pancucci-Papadopoulou MA, Salomidou M, Simboura N & Zenetos A	2000	Evolution of the macrozoobenthic biocenoses in the Pagasitikos Gulf Proc 6th Hellenic Symp Oceanogr & Fish Chios 23-26 May 2000, 322-327.		Q	Species complex, questionable status. Several sibling species have been separated from C. capitata sensu lato worldwide since Grassle and Grassle (1976) showed it to constitute a complex of species. Blake (2009) restricts C. capitata sensu stricto to arct
Capitellidae	species	Capitella capitata	(Fabricius, 1780)	Capitella capitata	(Fabricius, 1780)	Tselepides A	1992	Ecological study of the bathyal ecosystem of the Aegean Sea PhD thesis, University of Crete, p 264 (In Greek).		Q	Species complex, questionable status. Several sibling species have been separated from C. capitata sensu lato worldwide since Grassle and Grassle (1976) showed it to constitute a complex of species. Blake (2009) restricts C. capitata sensu stricto to arct
Capitellidae	species	Capitella capitata	(Fabricius, 1780)	Capitella capitata	(Fabricius, 1780)	Thiermann F, Akouminaki I, Hughes JA, Giere O	1997	Benthic fauna of a shallow-water gaseohydrotehrmal vent area in the Aegean Sea (Milos, Greece). Marine Biology 128, 146-159		Q	Species complex, questionable status. Several sibling species have been separated from C. capitata sensu lato worldwide since Grassle and Grassle (1976) showed it to constitute a complex of species. Blake (2009) restricts C. capitata sensu stricto to arct
Capitellidae	species	Capitella capitata	(Fabricius, 1780)	Capitella capitata	(Fabricius, 1780)	Spiliotis J	1991	The evolution of a polluted benthic community after pollution abatement MSc Thesis, Univ Athens, p 102 (In Greek).		Q	Species complex, questionable status. Several sibling species have been separated from C. capitata sensu lato worldwide since Grassle and Grassle (1976) showed it to constitute a complex of species. Blake (2009) restricts C. capitata sensu stricto to arct
Capitellidae	species	Capitella capitata	(Fabricius, 1780)	Capitella capitata	(Fabricius, 1780)	Simboura N, Zenetos A, Panayotidis P & Makra A	1995	Changes of benthic community structure along an environmental pollution gradient Mar Pollut Bull, 30(7), 470-474.		Q	Species complex, questionable status. Several sibling species have been separated from C. capitata sensu lato worldwide since Grassle and Grassle (1976) showed it to constitute a complex of species. Blake (2009) restricts C. capitata sensu stricto to arct
Capitellidae	species	Capitella capitata	(Fabricius, 1780)	Capitella capitata	(Fabricius, 1780)	Simboura N, Nicolaidou A	2001	The Polychaetes (Annelida, Polychaeta) of Greece: Checklist, Distribution and Ecological Characteristics. . Monographs on Marine Sciences 4: 1–115		Q	Species complex, questionable status. Several sibling species have been separated from C. capitata sensu lato worldwide since Grassle and Grassle (1976) showed it to constitute a complex of species. Blake (2009) restricts C. capitata sensu stricto to arct
Capitellidae	species	Capitella capitata	(Fabricius, 1780)	Capitella capitata	(Fabricius, 1780)	Simboura N	1996	Marine macrobenthic Polychaetes (Annelida, Polychaeta) of Greece: Taxonomy, Ecology, Zoogeography PhD thesis, Univ of Athens, 241+xxv p (In Greek).		Q	Species complex, questionable status. Several sibling species have been separated from C. capitata sensu lato worldwide since Grassle and Grassle (1976) showed it to constitute a complex of species. Blake (2009) restricts C. capitata sensu stricto to arct
Capitellidae	species	Capitella capitata	(Fabricius, 1780)	Capitella capitata	(Fabricius, 1780)	Reizopoulou S & Krasakopoulou E	2000	Description of the benthic ecosystem of Papa’s lagoon Araxos/Achaia Proc 6th Hellenic Symp Oceanogr & Fish Chios 23-26 May 2000, 339-343.		Q	Species complex, questionable status. Several sibling species have been separated from C. capitata sensu lato worldwide since Grassle and Grassle (1976) showed it to constitute a complex of species. Blake (2009) restricts C. capitata sensu stricto to arct
Capitellidae	species	Capitella capitata	(Fabricius, 1780)	Capitella capitata	(Fabricius, 1780)	Zarkanellas AJ	1980	Ecological study of the macrobenthos in Thermaikos Gulf PhD thesis, University of Thessaloniki, p 147 (In Greek).		Q	Species complex, questionable status. Several sibling species have been separated from C. capitata sensu lato worldwide since Grassle and Grassle (1976) showed it to constitute a complex of species. Blake (2009) restricts C. capitata sensu stricto to arct
Capitellidae	species	Capitella capitata	(Fabricius, 1780)	Capitella capitata	(Fabricius, 1780)	Arvanitidis C	2000	Polychaete fauna of the Aegean Sea: inventory and new information Bull Mar Sci, 60(1), 73-96.		Q	Species complex, questionable status. Several sibling species have been separated from C. capitata sensu lato worldwide since Grassle and Grassle (1976) showed it to constitute a complex of species. Blake (2009) restricts C. capitata sensu stricto to arct
Capitellidae	species	Capitella capitata	(Fabricius, 1780)	Capitella capitata	(Fabricius, 1780)	Chintiroglou C-C, Damianidis P, Antoniadou C, Lantzouni M, Vafidis D	2004	Macrofauna biodiversity of mussel bed assemblages in Thermaikos Gulf. Helgoland Marine Research 58: 62–70 doi:10.1007/s10152-003-0169-8		Q	Species complex, questionable status. Several sibling species have been separated from C. capitata sensu lato worldwide since Grassle and Grassle (1976) showed it to constitute a complex of species. Blake (2009) restricts C. capitata sensu stricto to arct
Capitellidae	species	Capitella capitata	(Fabricius, 1780)	Capitella capitata	(Fabricius, 1780)	Chintiroglou C, Antoniadou C, Krestenitis Y	2006	Can polychaetes be used as a surrogate group in assessing ecological quality of soft substratum communities.		Q	Species complex, questionable status. Several sibling species have been separated from C. capitata sensu lato worldwide since Grassle and Grassle (1976) showed it to constitute a complex of species. Blake (2009) restricts C. capitata sensu stricto to arct
Capitellidae	species	Capitella capitata	(Fabricius, 1780)	Capitella capitata	(Fabricius, 1780)	Chintiroglou C, Antoniadou C, Damianidis P	2008	Spatio-temporal variability of zoobenthic communities in a tectonic lagoon (Lake Vouliagmeni, Attika, Greece).. Journal of the Marine Biological Association of the United Kingdom 88: 873–881. doi:10.1017/S0025315408001823		Q	Species complex, questionable status. Several sibling species have been separated from C. capitata sensu lato worldwide since Grassle and Grassle (1976) showed it to constitute a complex of species. Blake (2009) restricts C. capitata sensu stricto to arct
Capitellidae	species	Capitella capitata	(Fabricius, 1780)	Capitella capitata	(Fabricius, 1780)	Bogdanos C & Satsmadjis J	1987	The Patraikos gulf bottom fauna Thalassographica, 10(1), 37-71.		Q	Species complex, questionable status. Several sibling species have been separated from C. capitata sensu lato worldwide since Grassle and Grassle (1976) showed it to constitute a complex of species. Blake (2009) restricts C. capitata sensu stricto to arct
Capitellidae	species	Capitella capitata	(Fabricius, 1780)	Capitella capitata	(Fabricius, 1780)	Bogdanos C & Satsmadjis J	1983	The macrozoobenthos of an Aegean embayment. Thalassographica, 6, 77-105.		Q	Species complex, questionable status. Several sibling species have been separated from C. capitata sensu lato worldwide since Grassle and Grassle (1976) showed it to constitute a complex of species. Blake (2009) restricts C. capitata sensu stricto to arct
Capitellidae	species	Capitella capitata	(Fabricius, 1780)	Capitella capitata	(Fabricius, 1780)	Bogdanos C	1984	“Research on the effects of pollutants on marine communities and ecosystems (MED V)" in:Project on pollution studies and monitoring in the Mediterranean Sea MEDPOL-Pilot Phase Technical Report, Greek Participation IOFR, 144-166.		Q	Species complex, questionable status. Several sibling species have been separated from C. capitata sensu lato worldwide since Grassle and Grassle (1976) showed it to constitute a complex of species. Blake (2009) restricts C. capitata sensu stricto to arct
Capitellidae	species	Capitella capitata	(Fabricius, 1780)	Capitella capitata	(Fabricius, 1780)	Damianidis P, Chintiroglou CC	2000	Structure and functions of polychaetofauna living in Mytilus galloprovincialis assemblages in Thermaikos Gulf (north Aegean Sea).. Oceanologica Acta 23: 323–337. doi:10.1016/S0399-1784(00)00127-4		Q	Species complex, questionable status. Several sibling species have been separated from C. capitata sensu lato worldwide since Grassle and Grassle (1976) showed it to constitute a complex of species. Blake (2009) restricts C. capitata sensu stricto to arct
Capitellidae	species	Capitella capitata	(Fabricius, 1780)	Capitella capitata	(Fabricius, 1780)	Arvanitidis C, Koutsoubas D, Dounas C, Eleftheriou A	1999	Annelid fauna of a Mediterranean lagoon (Gialova Lagoon, south-west Greece): community structure in a severely fluctuating environment.. Journal of the Marine Biological Association of the United Kingdom 79: 849–856. doi:10.1017/S0025315499001010		Q	Species complex, questionable status. Several sibling species have been separated from C. capitata sensu lato worldwide since Grassle and Grassle (1976) showed it to constitute a complex of species. Blake (2009) restricts C. capitata sensu stricto to arct
Capitellidae	species	Capitella capitata	(Fabricius, 1780)	Capitella capitata	(Fabricius, 1780)	Antoniadou C, Krestenitis Y, Chintiroglou C	2004	Structure of the “Amphioxus sand” community in Thermaikos Bay. Fresenius Environmental Bulletin 13: 1122 – 1128		Q	Species complex, questionable status. Several sibling species have been separated from C. capitata sensu lato worldwide since Grassle and Grassle (1976) showed it to constitute a complex of species. Blake (2009) restricts C. capitata sensu stricto to arct
Capitellidae	species	Capitella capitata	(Fabricius, 1780)	Capitella capitata	(Fabricius, 1780)	Arvanitidis C	2000	Aegean polychaetes dataset. Hellenic Centre for Marine Research, Greece. Dataset in OBIS and available at: http://ipt.vliz.be/eurobis/resource?r=aegeanpolychaetes		Q	Species complex, questionable status. Several sibling species have been separated from C. capitata sensu lato worldwide since Grassle and Grassle (1976) showed it to constitute a complex of species. Blake (2009) restricts C. capitata sensu stricto to arct
Capitellidae	species	Capitella capitata	(Fabricius, 1780)	Capitella capitata	(Fabricius, 1780)	Klaoudatos SD, Klaoudatos DS, Smith J, Bogdanos C, Papageorgiou E	2006	Assessment of site specific benthic impact of floating cage farming in the eastern Hios island , Eastern Aegean Sea, Greece. Journal of experimental marine biology and ecology 338: 96–111. doi: 10.1016/j.jembe.2006.07.002		Q	Species complex, questionable status. Several sibling species have been separated from C. capitata sensu lato worldwide since Grassle and Grassle (1976) showed it to constitute a complex of species. Blake (2009) restricts C. capitata sensu stricto to arct
Capitellidae	species	Capitella capitata	(Fabricius, 1780)	Capitella capitata	(Fabricius, 1780)	Antoniadou C, Chintiroglou C	2006	Trophic relationships of polychaetes associated with different algal growth forms. Helgoland Marine Research 60: 39–49 doi:10.1007/s10152-005-0015-2		Q	Species complex, questionable status. Several sibling species have been separated from C. capitata sensu lato worldwide since Grassle and Grassle (1976) showed it to constitute a complex of species. Blake (2009) restricts C. capitata sensu stricto to arct
Capitellidae	species	Capitella capitata	(Fabricius, 1780)	Capitella capitata	(Fabricius, 1780)	Antoniadou C, Nicolaidou A, Chintiroglou C	2004	Polychaetes associated with the sciaphilic alga community in the northern Aegean Sea: spatial and temporal variability. Helgoland Marine Research 58: 168–182 doi:10.1007/s10152-004-0182-6		Q	Species complex, questionable status. Several sibling species have been separated from C. capitata sensu lato worldwide since Grassle and Grassle (1976) showed it to constitute a complex of species. Blake (2009) restricts C. capitata sensu stricto to arct
Capitellidae	species	Capitella capitata	(Fabricius, 1780)	Capitella capitata	(Fabricius, 1780)	Antoniadou C	1998	Macro- and megafauna from the North Aegean Sea from 1997-1998. Aristotle University of Thessaloniki, Department of Biology, Laboratory of Zoology, Greece. Dataset in OBIS and available at: http://ipt.vliz.be/eurobis/resource?r=largenet_g1		Q	Species complex, questionable status. Several sibling species have been separated from C. capitata sensu lato worldwide since Grassle and Grassle (1976) showed it to constitute a complex of species. Blake (2009) restricts C. capitata sensu stricto to arct
Capitellidae	species	Capitella capitata	(Fabricius, 1780)	Capitella capitata	(Fabricius, 1780)	Keklikoglou K, Chatzigeorgiou G, Faulwetter S, Badalamenti F, Kitsos, MS, Arvanitidis	2013	Polychaetes from intertidal rocky shores in the Mediterranean Sea. Dataset in OBIS and available at: http://ipt.vliz.be/eurobis/resource?r=mediterraneanpolychaetaintertidal		Q	Species complex, questionable status. Several sibling species have been separated from C. capitata sensu lato worldwide since Grassle and Grassle (1976) showed it to constitute a complex of species. Blake (2009) restricts C. capitata sensu stricto to arct
Capitellidae	species	Capitella capitata	(Fabricius, 1780)	Capitella capitata	(Fabricius, 1780)	Bogdanos C	1978	Joint FAO (GFCM)/UNEP Coordinated Project on pollution in the Mediterranean Circ gen Fish Coun Medit, 7, 49-50.		Q	Species complex, questionable status. Several sibling species have been separated from C. capitata sensu lato worldwide since Grassle and Grassle (1976) showed it to constitute a complex of species. Blake (2009) restricts C. capitata sensu stricto to arct
Capitellidae	species	Capitella capitata	(Fabricius, 1780)	Capitella capitata	(Fabricius, 1780)	IOFR	1984	Technical report on the faunal and sediment analysis near oil drilling sites in the Gulf of Kavala C Bogdanos (Ed), p 20 (In Greek).		Q	Species complex, questionable status. Several sibling species have been separated from C. capitata sensu lato worldwide since Grassle and Grassle (1976) showed it to constitute a complex of species. Blake (2009) restricts C. capitata sensu stricto to arct
Capitellidae	species	Capitella capitata	(Fabricius, 1780)	Capitella capitata	(Fabricius, 1780)	Antoniadou C, Chintiroglou C	2005	Biodiversity of zoobenthic hard-substrate sublittoral communities in the Eastern Mediterranean (North Aegean Sea).. Estuarine, Coastal and Shelf Science 62: 637–653.		Q	Species complex, questionable status. Several sibling species have been separated from C. capitata sensu lato worldwide since Grassle and Grassle (1976) showed it to constitute a complex of species. Blake (2009) restricts C. capitata sensu stricto to arct
Capitellidae	species	Capitella capitata	(Fabricius, 1780)	Capitella capitata	(Fabricius, 1780)	Dando PR, Hughes A, Thiermann F	1995	Preliminary observations on biological communities at shallow hydrothermal vents in the Aegean Sea. Geological Society, London, Special Publications, 87, 303-317 doi:10.1144/GSL.SP.1995.087.01.23		Q	Species complex, questionable status. Several sibling species have been separated from C. capitata sensu lato worldwide since Grassle and Grassle (1976) showed it to constitute a complex of species. Blake (2009) restricts C. capitata sensu stricto to arct
Capitellidae	species	Capitella capitata	(Fabricius, 1780)	Capitella capitata	(Fabricius, 1780)	Karakassis I	1991	Contribution to the study of the benthic ecosystem of the continental shelf of Crete PhD thesis, University of Crete, p 195 (In Greek).		Q	Species complex, questionable status. Several sibling species have been separated from C. capitata sensu lato worldwide since Grassle and Grassle (1976) showed it to constitute a complex of species. Blake (2009) restricts C. capitata sensu stricto to arct
Capitellidae	species	Capitella capitata	(Fabricius, 1780)	Capitella capitata	(Fabricius, 1780)	IOFR	1984	The quality of the marine environment in Navarino Bay Technical Report, C Bogdanos (Ed), p 60 (In Greek).		Q	Species complex, questionable status. Several sibling species have been separated from C. capitata sensu lato worldwide since Grassle and Grassle (1976) showed it to constitute a complex of species. Blake (2009) restricts C. capitata sensu stricto to arct
Capitellidae	species	Capitella capitata	(Fabricius, 1780)	Capitella capitata	(Fabricius, 1780)	Guelorget O, Frisoni G-F, Monti D & Perthuisot J-P	1986	Contribution a l'étude écologique des lagunes septentrionales de la baie d'Amvrakia (Grece) Oceanologica Acta, 9(1), 9-17.		Q	Species complex, questionable status. Several sibling species have been separated from C. capitata sensu lato worldwide since Grassle and Grassle (1976) showed it to constitute a complex of species. Blake (2009) restricts C. capitata sensu stricto to arct
Capitellidae	species	Capitella capitata	(Fabricius, 1780)	Capitella capitata	(Fabricius, 1780)	Gouvis NA	1988	Qualitative and quantitative study of the benthic macrofauna of Evros Delta PhD thesis, University of Thessaloniki, p 188 (In Greek).		Q	Species complex, questionable status. Several sibling species have been separated from C. capitata sensu lato worldwide since Grassle and Grassle (1976) showed it to constitute a complex of species. Blake (2009) restricts C. capitata sensu stricto to arct
Capitellidae	species	Capitella capitata	(Fabricius, 1780)	Capitella capitata	(Fabricius, 1780)	Gouvis N, Kevrekidis T, Koukouras A & Voultsiadou E	1998	Bionomy of macrobenthic polychaetes in the Evros Delta (North Aegean Sea) Internat Rev Hydrobiol, 2, 145-161.		Q	Species complex, questionable status. Several sibling species have been separated from C. capitata sensu lato worldwide since Grassle and Grassle (1976) showed it to constitute a complex of species. Blake (2009) restricts C. capitata sensu stricto to arct
Capitellidae	species	Capitella capitata	(Fabricius, 1780)	Capitella capitata	(Fabricius, 1780)	Georgiou E	1983	Study of the polychaete fauna in Mazoma lagoon of Amvrakikos Gulf, and especially of the populations of the species Nainereis laevigata and Harmothoe spinifera MSc thesis, University of Athens, p 100 (In Greek).		Q	Species complex, questionable status. Several sibling species have been separated from C. capitata sensu lato worldwide since Grassle and Grassle (1976) showed it to constitute a complex of species. Blake (2009) restricts C. capitata sensu stricto to arct
Capitellidae	species	Capitella capitata	(Fabricius, 1780)	Capitella capitata	(Fabricius, 1780)	Dounas CG	1986	Study of the macrofaunal assemblages of Strymonikos gulf PhD thesis, University of Thessaloniki, p 185 (In Greek).		Q	Species complex, questionable status. Several sibling species have been separated from C. capitata sensu lato worldwide since Grassle and Grassle (1976) showed it to constitute a complex of species. Blake (2009) restricts C. capitata sensu stricto to arct
Capitellidae	species	Capitella capitata	(Fabricius, 1780)	Capitella capitata	(Fabricius, 1780)	Faulwetter S	2010	Check-list of marine Polychaeta from Greece. Aristotle University of Thessaloniki. Assembled in the framework of the EU FP7 PESI project. Available from http://www.marinespecies.org/aphia.php?p=sourcedetails&id=142069		Q	Species complex, questionable status. Several sibling species have been separated from C. capitata sensu lato worldwide since Grassle and Grassle (1976) showed it to constitute a complex of species. Blake (2009) restricts C. capitata sensu stricto to arct
Capitellidae	species	Capitella capitata	(Fabricius, 1780)	Capitella capitata	(Fabricius, 1780)	Fassari G	1982	Anellidi policheti del Mar Egeo Animalia, 9(1/3), 109-121.		Q	Species complex, questionable status. Several sibling species have been separated from C. capitata sensu lato worldwide since Grassle and Grassle (1976) showed it to constitute a complex of species. Blake (2009) restricts C. capitata sensu stricto to arct
Capitellidae	species	Capitella capitata	(Fabricius, 1780)	Capitella capitata	(Fabricius, 1780)	Evagelopoulos A, Spyrakos E, Koutsoubas D	2007	The biological system of the lower salinity ponds in kalloni saltworks (NE Aegean sea, Greece): Phytoplankton and macrobenthic invertebrates.. Transitional Waters Bulletin 1: 23–25. doi:10.1285/i1825229Xv1n3p23		Q	Species complex, questionable status. Several sibling species have been separated from C. capitata sensu lato worldwide since Grassle and Grassle (1976) showed it to constitute a complex of species. Blake (2009) restricts C. capitata sensu stricto to arct
Capitellidae	species	Capitella capitata	(Fabricius, 1780)	Capitella capitata	(Fabricius, 1780)	Evagelopoulos A, Koutsoubas D, Basset A, Pinna M, Dimitriadis C, Sangiorgio F, Barbone E, Maidanou M, Koulouri P, Dounas C	2008	Spatial and seasonal variability of the macrobenthic fauna in Mediterranean solar saltworks ecosystems.. Aquatic Conservation: Marine and Freshwater Ecosystems 18: S118–S134. doi:10.1002/aqc.948		Q	Species complex, questionable status. Several sibling species have been separated from C. capitata sensu lato worldwide since Grassle and Grassle (1976) showed it to constitute a complex of species. Blake (2009) restricts C. capitata sensu stricto to arct
Capitellidae	species	Capitella capitata	(Fabricius, 1780)	Capitella capitata	(Fabricius, 1780)	Dounas C	1996	Environmental impact assessment of oil pollution accident in Gialova lagoon and Navarino Bay. Hellenic Centre for Marine Research, Greece Dataset in OBIS and available at: http://www.vliz.be/imis/imis.php?module=dataset&dasid=272		Q	Species complex, questionable status. Several sibling species have been separated from C. capitata sensu lato worldwide since Grassle and Grassle (1976) showed it to constitute a complex of species. Blake (2009) restricts C. capitata sensu stricto to arct
Capitellidae	species	Capitella capitata	(Fabricius, 1780)	Capitella capitata	(Fabricius, 1780)	Eleftheriou A, Dounas K, Papadopoulou K, Karakassis I, Anastasiadis P, Koutsoubas D, Lazaridou Th & Labropoulou M	1990	Study of the coasts around Crete presenting ecological disturbances II Marine Section Final Report University of Crete, p 92 (In Greek).		Q	Species complex, questionable status. Several sibling species have been separated from C. capitata sensu lato worldwide since Grassle and Grassle (1976) showed it to constitute a complex of species. Blake (2009) restricts C. capitata sensu stricto to arct
Capitellidae	species	Capitella capitata	(Fabricius, 1780)	Capitella capitata	(Fabricius, 1780)	Kitsos M-S	2003	Συμβολή στη μελέτη της βιοποικηλότητας των συνευρέσεων του σκληρού μεσοπαραλιακού και υπερπαραλιακού υποστρώματος.. PhD Thesis, Aristotelian University of Thessaloniki		Q	Species complex, questionable status. Several sibling species have been separated from C. capitata sensu lato worldwide since Grassle and Grassle (1976) showed it to constitute a complex of species. Blake (2009) restricts C. capitata sensu stricto to arct
Capitellidae	species	Capitella capitata	(Fabricius, 1780)	Capitella capitata	(Fabricius, 1780)	Friligos N & Zenetos A	1988	Elefsis Bay anoxia: nutrient conditions and benthic community structure Mar Ecol, 9(4), 273-290.		Q	Species complex, questionable status. Several sibling species have been separated from C. capitata sensu lato worldwide since Grassle and Grassle (1976) showed it to constitute a complex of species. Blake (2009) restricts C. capitata sensu stricto to arct
Capitellidae	species	Capitella capitata	(Fabricius, 1780)	Capitella capitata capitata	(Fabricius, 1780)	Arvanitidis C	1994	Systematic and bionomic study of the macrobenthic polychaetes (Annelida, Polychaeta) of the North Aegean. PhD Thesis		Q	Species complex, questionable status. Several sibling species have been separated from C. capitata sensu lato worldwide since Grassle and Grassle (1976) showed it to constitute a complex of species. Blake (2009) restricts C. capitata sensu stricto to arct
Capitellidae	species	Capitella capitata	(Fabricius, 1780)	Capitella capitata capitata	(Fabricius, 1780)	Kevrekidis T & Gouvis N	1981	Bionomy of macrobenthic amphipods, molluscs and polychaetes in the Evros Delta, September 1981. Democritus University of Thrace; Department of Primary Education & Aristotle University of Thessaloniki; Department of Biology		Q	Species complex, questionable status. Several sibling species have been separated from C. capitata sensu lato worldwide since Grassle and Grassle (1976) showed it to constitute a complex of species. Blake (2009) restricts C. capitata sensu stricto to arct
Capitellidae	species	Capitella capitata	(Fabricius, 1780)	Capitella capitata capitata	(Fabricius, 1780)	Dounas C	1988	Benthos Cretan Continental Shelf. Hellenic Centre for Marine Research, Greece. Dataset in OBIS and available at: http://ipt.vliz.be/eurobis/resource?r=benthoscretan		Q	Species complex, questionable status. Several sibling species have been separated from C. capitata sensu lato worldwide since Grassle and Grassle (1976) showed it to constitute a complex of species. Blake (2009) restricts C. capitata sensu stricto to arct
Capitellidae	species	Capitella giardi	(Mesnil, 1897)	Capitella giardi	(Mesnil, 1897)	Spiliotis J	1991	The evolution of a polluted benthic community after pollution abatement MSc Thesis, Univ Athens, p 102 (In Greek).		P
Capitellidae	species	Capitella giardi	(Mesnil, 1897)	Capitella giardi	(Mesnil, 1897)	Kevrekidis T & Gouvis N	1981	Bionomy of macrobenthic amphipods, molluscs and polychaetes in the Evros Delta, September 1981. Democritus University of Thrace; Department of Primary Education & Aristotle University of Thessaloniki; Department of Biology		P
Capitellidae	species	Capitella giardi	(Mesnil, 1897)	Capitella giardi	(Mesnil, 1897)	Simboura N, Nicolaidou A	2001	The Polychaetes (Annelida, Polychaeta) of Greece: Checklist, Distribution and Ecological Characteristics. . Monographs on Marine Sciences 4: 1–115		P
Capitellidae	species	Capitella giardi	(Mesnil, 1897)	Capitella giardi	(Mesnil, 1897)	Simboura N	1996	Marine macrobenthic Polychaetes (Annelida, Polychaeta) of Greece: Taxonomy, Ecology, Zoogeography PhD thesis, Univ of Athens, 241+xxv p (In Greek).		P
Capitellidae	species	Capitella giardi	(Mesnil, 1897)	Capitella giardi	(Mesnil, 1897)	NCMR	1995	Study of the impact of dumping bauxite mining residues on the benthic communities of Korinthiakos Gulf A Zenetos (Ed), Technical Report, p 93 (In Greek).		P
Capitellidae	species	Capitella giardi	(Mesnil, 1897)	Capitella giardi	(Mesnil, 1897)	NCMR	1989	A survey of the benthic fauna in the Central Aegean Sea (Cyclades-Saronikos) Technical Report, p 106 (In Greek).		P
Capitellidae	species	Capitella giardi	(Mesnil, 1897)	Capitella giardi	(Mesnil, 1897)	MedOBIS	2004	Mediterranean Ocean Biogeographic Information System. Dataset in OBIS and available at: http://ipt.vliz.be/eurobis/resource?r=medobis		P
Capitellidae	species	Capitella giardi	(Mesnil, 1897)	Capitella giardi	(Mesnil, 1897)	Marinov T	1959	Beitrag zur Erforschung der Polychaeten vom Agaischen Meer Invest Akad Nank Sofia Biol, 8, 293-295.		P
Capitellidae	species	Capitella giardi	(Mesnil, 1897)	Capitella giardi	(Mesnil, 1897)	Kevrekidis T, Mogias A, Gouvis N	2000	Interannual changes in the composition of the macrobenthic fauna of Drana lagoon (Evros Delta, n. Aegean Sea): preliminary note. Belgian Journal of Zoology 130: 101–107.		P
Capitellidae	species	Capitella giardi	(Mesnil, 1897)	Capitella giardi	(Mesnil, 1897)	Gouvis NA	1988	Qualitative and quantitative study of the benthic macrofauna of Evros Delta PhD thesis, University of Thessaloniki, p 188 (In Greek).		P
Capitellidae	species	Capitella giardi	(Mesnil, 1897)	Capitella giardi	(Mesnil, 1897)	Gouvis N, Kevrekidis T, Koukouras A & Voultsiadou E	1998	Bionomy of macrobenthic polychaetes in the Evros Delta (North Aegean Sea) Internat Rev Hydrobiol, 2, 145-161.		P
Capitellidae	species	Capitella giardi	(Mesnil, 1897)	Capitella giardi	(Mesnil, 1897)	Faulwetter S	2010	Check-list of marine Polychaeta from Greece. Aristotle University of Thessaloniki. Assembled in the framework of the EU FP7 PESI project. Available from http://www.marinespecies.org/aphia.php?p=sourcedetails&id=142069		P
Capitellidae	species	Capitella giardi	(Mesnil, 1897)	Capitella giardi	(Mesnil, 1897)	Damianidis P, Chintiroglou CC	2000	Structure and functions of polychaetofauna living in Mytilus galloprovincialis assemblages in Thermaikos Gulf (north Aegean Sea).. Oceanologica Acta 23: 323–337. doi:10.1016/S0399-1784(00)00127-4		P
Capitellidae	species	Capitella giardi	(Mesnil, 1897)	Capitella giardi	(Mesnil, 1897)	Bogdanos C, Simboura N & Zenetos A	2002	The benthic fauna of Geras gulf (Lesvos Isl.,Greece): inventory, distribution and some zoogeographical considerations. Hellenic Zoological Archives 6: 1-22		P
Capitellidae	species	Capitella giardi	(Mesnil, 1897)	Capitella giardi	(Mesnil, 1897)	Arvanitidis C	2000	Polychaete fauna of the Aegean Sea: inventory and new information Bull Mar Sci, 60(1), 73-96.		P
Capitellidae	species	Capitella giardi	(Mesnil, 1897)	Capitella giardi	(Mesnil, 1897)	Arvanitidis C	2000	Aegean polychaetes dataset. Hellenic Centre for Marine Research, Greece. Dataset in OBIS and available at: http://ipt.vliz.be/eurobis/resource?r=aegeanpolychaetes		P
Capitellidae	species	Capitella giardi	(Mesnil, 1897)	Capitella giardi	(Mesnil, 1897)	Akouminaki, Ioanna	2004	Μακροβενθικές βιοκοινωνίες υποθαλάσσιων δελταϊκών αποθέσεων: παράδειγμα από έναν ημίκλειστο κόλπο της Ανατολικής Μεσογείου (Μαλιακός κόλπος, Αιγαίο Πέλαγος).. PhD Thesis, University of Crete		P
Capitellidae	species	Capitella giardi	(Mesnil, 1897)	Capitella giardi	(Mesnil, 1897)	Arvanitidis C	1994	Systematic and bionomic study of the macrobenthic polychaetes (Annelida, Polychaeta) of the North Aegean. PhD Thesis		P
Capitellidae	species	Capitella giardi	(Mesnil, 1897)	Capitellides giardi	Mesnil, 1897	Zenetos A Christianidis S Pancucci MA Simboura N & Tziavos C	1997	Oceanologic study of an open coastal area in the Ionian Sea with emphasis on its benthic fauna and some zoogeographical remarks Oceanologica Acta, 20(2), 437-451.		P
Capitellidae	species	Capitella giardi	(Mesnil, 1897)	Capitellides giardi	Mesnil, 1897	Chintiroglou C-C, Damianidis P, Antoniadou C, Lantzouni M, Vafidis D	2004	Macrofauna biodiversity of mussel bed assemblages in Thermaikos Gulf. Helgoland Marine Research 58: 62–70 doi:10.1007/s10152-003-0169-8		P
Capitellidae	species	Capitella giardi	(Mesnil, 1897)	Capitellides giardi	Mesnil, 1897	Zenetos A	1987	Aegean Sea coastal benthic communities, Geras gulf (Mytilini), Chemical pollution (tannery effluents). Hellenic Centre for Marine Research, Greece. Dataset in OBIS and available at: http://ipt.vliz.be/eurobis/resource?r=mytilini		P
Capitellidae	species	Capitella giardi	(Mesnil, 1897)	Capitellides giardi	Mesnil, 1897	Zenetos A	1986	Zoobenthos Kyklades, Aegean Sea dataset. Hellenic Centre for Marine Research, Greece. Dataset in OBIS and available at: http://ipt.medobis.eu/resource?r=kyklades		P
Capitellidae	species	Capitella giardi	(Mesnil, 1897)	Capitellides giardi	Mesnil, 1897	MedOBIS	2004	Mediterranean Ocean Biogeographic Information System. Dataset in OBIS and available at: http://ipt.vliz.be/eurobis/resource?r=medobis		P
Capitellidae	species	Capitella minima	Langerhans, 1881	Capitella minima	Langerhans, 1881	NCMR	1992	Environmental study of the Northern Evoikos Gulf E Papathanasiou, (Ed), Technical Report, p 243 (In Greek).		P
Capitellidae	species	Capitella minima	Langerhans, 1881	Capitella minima	Langerhans, 1881	Spiliotis J	1991	The evolution of a polluted benthic community after pollution abatement MSc Thesis, Univ Athens, p 102 (In Greek).		P
Capitellidae	species	Capitella minima	Langerhans, 1881	Capitella minima	Langerhans, 1881	Simboura N, Nicolaidou A	2001	The Polychaetes (Annelida, Polychaeta) of Greece: Checklist, Distribution and Ecological Characteristics. . Monographs on Marine Sciences 4: 1–115		P
Capitellidae	species	Capitella minima	Langerhans, 1881	Capitella minima	Langerhans, 1881	Simboura N	1996	Marine macrobenthic Polychaetes (Annelida, Polychaeta) of Greece: Taxonomy, Ecology, Zoogeography PhD thesis, Univ of Athens, 241+xxv p (In Greek).		P
Capitellidae	species	Capitella minima	Langerhans, 1881	Capitella minima	Langerhans, 1881	Papageorgiou N, Arvanitidis C, Eleftheriou A	2006	Multicausal environmental severity: A flexible framework for microtidal sandy beaches and the role of polychaetes as an indicator taxon. . Estuarine, Coastal and Shelf Science 70: 643–653. doi:10.1016/j.ecss.2005.11.033		P
Capitellidae	species	Capitella minima	Langerhans, 1881	Capitella minima	Langerhans, 1881	Nicolaidou A, Bourgoutzani F & Zenetos A	1990	Effects of pollution on the distribution of molluscs and polychaetes in Messologhi lagoon and adjacent areas MAP Technical Reports Series FAO, N 40, 45-61.		P
Capitellidae	species	Capitella minima	Langerhans, 1881	Capitella minima	Langerhans, 1881	Nicolaidou A & Papadopoulou KN	1989	Factors affecting the distribution and diversity of polychaetes in Amvrakikos Bay, Greece Mar Ecol, 10(3), 193-204.		P
Capitellidae	species	Capitella minima	Langerhans, 1881	Capitella minima	Langerhans, 1881	Vamvakopoulou S	1991	Comparative study of the benthic fauna of three lagoons: Vivari, Pogonitsa, Tsopeli MSc thesis, University of Athens, p 98 (In Greek).		P
Capitellidae	species	Capitella minima	Langerhans, 1881	Capitella minima	Langerhans, 1881	NCMR	1992	Oceanographic study of the Lakonikos Gulf N Friligos (Ed), Technical Report, p 111 (In Greek).		P
Capitellidae	species	Capitella minima	Langerhans, 1881	Capitella minima	Langerhans, 1881	Eleftheriou A, Dounas K, Papadopoulou K, Karakassis I, Anastasiadis P, Koutsoubas D, Lazaridou Th & Labropoulou M	1990	Study of the coasts around Crete presenting ecological disturbances II Marine Section Final Report University of Crete, p 92 (In Greek).		P
Capitellidae	species	Capitella minima	Langerhans, 1881	Capitella minima	Langerhans, 1881	NCMR	1991	Biological oceanography, in: Oceanographical study of the Faliron Delta P Panayotidis (ed), Technical Report, p76 (In Greek).		P
Capitellidae	species	Capitella minima	Langerhans, 1881	Capitella minima	Langerhans, 1881	MedOBIS	2004	Mediterranean Ocean Biogeographic Information System. Dataset in OBIS and available at: http://ipt.vliz.be/eurobis/resource?r=medobis		P
Capitellidae	species	Capitella minima	Langerhans, 1881	Capitella minima	Langerhans, 1881	Koulouri P., Dounas C, Arvanitidis C. Koutsoubas D, Tselepides A, Eleftheriou A	2015	A field experiment on trophic relations within the benthic boundary layer (BBL) over an oligotrophic continental shelf. Estuarine, Coastal and Shelf Science 164: 392-407 doi:10.1016/j.ecss.2015.07.029		P
Capitellidae	species	Capitella minima	Langerhans, 1881	Capitella minima	Langerhans, 1881	Dounas C	1988	Benthos Cretan Continental Shelf. Hellenic Centre for Marine Research, Greece. Dataset in OBIS and available at: http://ipt.vliz.be/eurobis/resource?r=benthoscretan		P
Capitellidae	species	Capitella minima	Langerhans, 1881	Capitella minima	Langerhans, 1881	Arvanitidis C	2000	Aegean polychaetes dataset. Hellenic Centre for Marine Research, Greece. Dataset in OBIS and available at: http://ipt.vliz.be/eurobis/resource?r=aegeanpolychaetes		P
Capitellidae	species	Capitella minima	Langerhans, 1881	Capitella minima	Langerhans, 1881	Nicolaidou A	2007	Lack of temporal variability in the benthos of a coastal brackish water lagoon in Greece. . Mediterranean Marine Science 8: 5–17.		P
Capitellidae	species	Capitella minima	Langerhans, 1881	Capitella minima	Langerhans, 1881	Arvanitidis C	2000	Polychaete fauna of the Aegean Sea: inventory and new information Bull Mar Sci, 60(1), 73-96.		P
Capitellidae	species	Capitella minima	Langerhans, 1881	Capitomastus minimus	(Langerhans, 1881)	Nicolaidou A & Pitta P	1986	Fauna associated with marine plants in a brackish lagoon of Amvrakikos Bay Biol gallo-hellen, 12, 141-147.		P
Capitellidae	species	Capitella minima	Langerhans, 1881	Capitomastus minimus	(Langerhans, 1881)	Mogias A, Kevrekidis T	2005	Macrozoobenthic community structure in a poikilohaline Mediterranean lagoon (Laki Lagoon, northern Aegean). . Helgoland Marine Research 59: 167–176. doi:10.1007/s10152-004-0215-1		P
Capitellidae	species	Capitella minima	Langerhans, 1881	Capitomastus minimus	(Langerhans, 1881)	Makra A, Nicolaidou A	2000	Benthic communities of the inner Argolikos Bay. . Belgian Journal of Zoology 130: 61–67.		P
Capitellidae	species	Capitella minima	Langerhans, 1881	Capitomastus minimus	(Langerhans, 1881)	Koukouras AS	1979	Bionomical study of the macrofauna of the mediolittoral soft substratum in Strymonikos and Thermaikos Gulfs PhD thesis, University of Thessaloniki, p 283 (In Greek).		P
Capitellidae	species	Capitella minima	Langerhans, 1881	Capitomastus minimus	(Langerhans, 1881)	Fassari G	1982	Anellidi policheti del Mar Egeo Animalia, 9(1/3), 109-121.		P
Capitellidae	species	Capitella minima	Langerhans, 1881	Capitomastus minimus	(Langerhans, 1881)	Dounas CG	1986	Study of the macrofaunal assemblages of Strymonikos gulf PhD thesis, University of Thessaloniki, p 185 (In Greek).		P
Capitellidae	species	Capitella minima	Langerhans, 1881	Capitomastus minimus	(Langerhans, 1881)	Arvanitidis C	1994	Systematic and bionomic study of the macrobenthic polychaetes (Annelida, Polychaeta) of the North Aegean. PhD Thesis		P
Capitellidae	species	Capitella teleta	Blake, Grassle & Eckelbarger, 2009	Capitella teleta	Blake, Grassle & Eckelbarger, 2009	Maintanou M, Koulouri P, Arvanitidis C, Koutsoubas D, Dounas C	2017	Macrobenthic assemblage structure associated with a Caulerpa prolifera meadow in the eastern Mediterranean Sea (Elounda Bay, Crete Island). Regional Studies in Marine Science 14, 1-14 http://dx.doi.org/10.1016/j.rsma.2017.04.004		P	Reported from Greece by Maidanou et al. (2017). Capitella teleta is one of the sibling species which used to be referred to as Capitella sp. I in laboratory and genetic studies (Blake et al. 2009). In the Mediterranean also known from France (Blake et al.
Capitellidae	species	Capitellethus dispar	(Ehlers, 1907)	Capitellethus dispar	(Ehlers, 1907)	Simboura N, Nicolaidou A	2001	The Polychaetes (Annelida, Polychaeta) of Greece: Checklist, Distribution and Ecological Characteristics. . Monographs on Marine Sciences 4: 1–115		Q
Capitellidae	species	Capitellethus dispar	(Ehlers, 1907)	Capitellethus dispar	(Ehlers, 1907)	Akouminaki, Ioanna	2004	Μακροβενθικές βιοκοινωνίες υποθαλάσσιων δελταϊκών αποθέσεων: παράδειγμα από έναν ημίκλειστο κόλπο της Ανατολικής Μεσογείου (Μαλιακός κόλπος, Αιγαίο Πέλαγος).. PhD Thesis, University of Crete		Q
Capitellidae	species	Capitellethus dispar	(Ehlers, 1907)	Capitellethus dispar	(Ehlers, 1907)	Arvanitidis C	2000	Polychaete fauna of the Aegean Sea: inventory and new information Bull Mar Sci, 60(1), 73-96.		Q
Capitellidae	species	Capitellethus dispar	(Ehlers, 1907)	Capitellethus dispar	(Ehlers, 1907)	Faulwetter S	2010	Check-list of marine Polychaeta from Greece. Aristotle University of Thessaloniki. Assembled in the framework of the EU FP7 PESI project. Available from http://www.marinespecies.org/aphia.php?p=sourcedetails&id=142069		Q
Capitellidae	species	Capitellethus dispar	(Ehlers, 1907)	Capitellethus dispar	(Ehlers, 1907)	HCMR	2016	Elnais database.		Q
Capitellidae	species	Dasybranchus caducus	(Grube, 1846)	Dasybranchus caducus	(Grube, 1846)	NCMR	1992	Environmental study of the Northern Evoikos Gulf E Papathanasiou, (Ed), Technical Report, p 243 (In Greek).		P	Type locality: Mediterranean.
Capitellidae	species	Dasybranchus caducus	(Grube, 1846)	Dasybranchus caducus	(Grube, 1846)	Faulwetter S	2010	Check-list of marine Polychaeta from Greece. Aristotle University of Thessaloniki. Assembled in the framework of the EU FP7 PESI project. Available from http://www.marinespecies.org/aphia.php?p=sourcedetails&id=142069		P	Type locality: Mediterranean.
Capitellidae	species	Dasybranchus caducus	(Grube, 1846)	Dasybranchus caducus	(Grube, 1846)	Zenetos A	1991	Kalamitsi dataset. Hellenic Centre for Marine Research, Greece. Dataset in OBIS and available at: http://ipt.vliz.be/eurobis/resource?r=kalamitsi		P	Type locality: Mediterranean.
Capitellidae	species	Dasybranchus caducus	(Grube, 1846)	Dasybranchus caducus	(Grube, 1846)	Zenetos A Christianidis S Pancucci MA Simboura N & Tziavos C	1997	Oceanologic study of an open coastal area in the Ionian Sea with emphasis on its benthic fauna and some zoogeographical remarks Oceanologica Acta, 20(2), 437-451.		P	Type locality: Mediterranean.
Capitellidae	species	Dasybranchus caducus	(Grube, 1846)	Dasybranchus caducus	(Grube, 1846)	Zenetos A Panayotidis P & Simboura N	1990	Etude des peuplements benthiques de substrat meuble au large du débouché en mer du Grand Collecteur d'Athènes Rev Int Océanogr Méd, 98-98, 55-71.		P	Type locality: Mediterranean.
Capitellidae	species	Dasybranchus caducus	(Grube, 1846)	Dasybranchus caducus	(Grube, 1846)	Zenetos A Panayotidis P & Simboura N	1994	Effects of sewerage on the distribution of benthic fauna in the Saronikos Gulf (Greece) MAP Technical Reports Series, N 80, UNEP, Athens, 39-72.		P	Type locality: Mediterranean.
Capitellidae	species	Dasybranchus caducus	(Grube, 1846)	Dasybranchus caducus	(Grube, 1846)	Papadopoulos D	1986	The impact of dumping coarse metalliferous waste on the benthos of the Northern Evvoikos Gulf MSc thesis, University of Athens, p 99 (In Greek).		P	Type locality: Mediterranean.
Capitellidae	species	Dasybranchus caducus	(Grube, 1846)	Dasybranchus caducus	(Grube, 1846)	Simboura N	1996	Marine macrobenthic Polychaetes (Annelida, Polychaeta) of Greece: Taxonomy, Ecology, Zoogeography PhD thesis, Univ of Athens, 241+xxv p (In Greek).		P	Type locality: Mediterranean.
Capitellidae	species	Dasybranchus caducus	(Grube, 1846)	Dasybranchus caducus	(Grube, 1846)	Pancucci-Papadopoulou AM, Simboura N, Zenetos A, Thessalou-Legaki M, Nicolaidou A	1999	Benthic Invertebrate Communities of NW Rodos (Rhodes) island (SE Aegean Sea) as related to hydrological regime and geographical location. Israel Journal of Zoology 45: 371–393.		P	Type locality: Mediterranean.
Capitellidae	species	Dasybranchus caducus	(Grube, 1846)	Dasybranchus caducus	(Grube, 1846)	Nicolaidou A, Zenetos A, Pancucci MA, Simboura N	1993	Comparing ecological effects of two different types of pollution using multivariate techniques. Marine Ecology - Pubblicazioni Della Stazione Zoologica Di Napoli I, 14(2), 113–128		P	Type locality: Mediterranean.
Capitellidae	species	Dasybranchus caducus	(Grube, 1846)	Dasybranchus caducus	(Grube, 1846)	NCMR	1997	Trawling impact on benthic ecosystems Final Report, DG-XIV Contract Number 95/14, A Zenetos (Ed), p 112.		P	Type locality: Mediterranean.
Capitellidae	species	Dasybranchus caducus	(Grube, 1846)	Dasybranchus caducus	(Grube, 1846)	NCMR	1995	Study of the impact of dumping bauxite mining residues on the benthic communities of Korinthiakos Gulf A Zenetos (Ed), Technical Report, p 93 (In Greek).		P	Type locality: Mediterranean.
Capitellidae	species	Dasybranchus caducus	(Grube, 1846)	Dasybranchus caducus	(Grube, 1846)	Simboura N	1984	Study of the benthic polychaetes of the Northern Evoikos gulf Diploma thesis, University of Athens, p 51 (In Greek).		P	Type locality: Mediterranean.
Capitellidae	species	Dasybranchus caducus	(Grube, 1846)	Dasybranchus caducus	(Grube, 1846)	NCMR	1989	A survey of the benthic fauna in the Central Aegean Sea (Cyclades-Saronikos) Technical Report, p 106 (In Greek).		P	Type locality: Mediterranean.
Capitellidae	species	Dasybranchus caducus	(Grube, 1846)	Dasybranchus caducus	(Grube, 1846)	MedOBIS	2004	Mediterranean Ocean Biogeographic Information System. Dataset in OBIS and available at: http://ipt.vliz.be/eurobis/resource?r=medobis		P	Type locality: Mediterranean.
Capitellidae	species	Dasybranchus caducus	(Grube, 1846)	Dasybranchus caducus	(Grube, 1846)	Marenzeller E von	1902	Ueber die waehrend der 3. und 4. Tiefsee-Expedition im Oestliche Mittelmeere und in der Adria 1893, 1894, gesammelten Polychaeten des Grundes. Anzeiger, Akademie der Wissenschaften, Wien 38: 294. .		P	Type locality: Mediterranean.
Capitellidae	species	Dasybranchus caducus	(Grube, 1846)	Dasybranchus caducus	(Grube, 1846)	Maintanou M, Koulouri P, Arvanitidis C, Koutsoubas D, Dounas C	2017	Macrobenthic assemblage structure associated with a Caulerpa prolifera meadow in the eastern Mediterranean Sea (Elounda Bay, Crete Island). Regional Studies in Marine Science 14, 1-14 http://dx.doi.org/10.1016/j.rsma.2017.04.004		P	Type locality: Mediterranean.
Capitellidae	species	Dasybranchus caducus	(Grube, 1846)	Dasybranchus caducus	(Grube, 1846)	Akouminaki, Ioanna	2004	Μακροβενθικές βιοκοινωνίες υποθαλάσσιων δελταϊκών αποθέσεων: παράδειγμα από έναν ημίκλειστο κόλπο της Ανατολικής Μεσογείου (Μαλιακός κόλπος, Αιγαίο Πέλαγος).. PhD Thesis, University of Crete		P	Type locality: Mediterranean.
Capitellidae	species	Dasybranchus caducus	(Grube, 1846)	Dasybranchus caducus	(Grube, 1846)	Harmelin JG	1969	Contribution a l'étude de l'endofaune des prairies d' Halophila stipulacea de Meditarranee Orientale I-Annélides Polychètes Rec Trav Stn Mar Endoume, 45(61), 305-316.		P	Type locality: Mediterranean.
Capitellidae	species	Dasybranchus caducus	(Grube, 1846)	Dasybranchus caducus	(Grube, 1846)	Arvanitidis C	2000	Polychaete fauna of the Aegean Sea: inventory and new information Bull Mar Sci, 60(1), 73-96.		P	Type locality: Mediterranean.
Capitellidae	species	Dasybranchus caducus	(Grube, 1846)	Dasybranchus caducus	(Grube, 1846)	Zenetos A	1990	Seasonal zoobenthos, Saronikos. Hellenic Centre for Marine Research, Greece. Dataset in OBIS and available at: http://ipt.vliz.be/eurobis/resource?r=saronikos		P	Type locality: Mediterranean.
Capitellidae	species	Dasybranchus caducus	(Grube, 1846)	Dasybranchus caducus	(Grube, 1846)	Vamvakas CN	1971	Contribution to the study of soft bottom benthic biocoenoses in soft substrata around the greek seas (W Saronikos Gulf) PhD thesis, University of Athens, p 146 (In Greek).		P	Type locality: Mediterranean.
Capitellidae	species	Dasybranchus caducus	(Grube, 1846)	Dasybranchus caducus	(Grube, 1846)	Vamvakas CN	1970	Peuplements benthiques des substrats meubles du sud de la Mer Egee Tethys, 2(19), 89-130.		P	Type locality: Mediterranean.
Capitellidae	species	Dasybranchus caducus	(Grube, 1846)	Dasybranchus caducus	(Grube, 1846)	Simboura N, Nicolaidou A	2001	The Polychaetes (Annelida, Polychaeta) of Greece: Checklist, Distribution and Ecological Characteristics. . Monographs on Marine Sciences 4: 1–115		P	Type locality: Mediterranean.
Capitellidae	species	Dasybranchus caducus	(Grube, 1846)	Dasybranchus caducus	(Grube, 1846)	Simboura N, Zenetos A, Panayotidis P & Makra A	1995	Changes of benthic community structure along an environmental pollution gradient Mar Pollut Bull, 30(7), 470-474.		P	Type locality: Mediterranean.
Capitellidae	species	Dasybranchus caducus	(Grube, 1846)	Dasybranchus caducus	(Grube, 1846)	IOFR	1985	Study of the environmental impact from dumping coarse metalliferous waste in the Northern Evoikos Gulf G Chronis (Ed), Technical Report, p 254 (In Greek).		P	Type locality: Mediterranean.
Capitellidae	species	Dasybranchus carneus	Grube, 1870	Dasybranchus carneus	Grube, 1870	Faulwetter S	2010	Check-list of marine Polychaeta from Greece. Aristotle University of Thessaloniki. Assembled in the framework of the EU FP7 PESI project. Available from http://www.marinespecies.org/aphia.php?p=sourcedetails&id=142069	Based on records from the Turkish Aegean; subsequently erroneously included in other secondary works for Greece.	A	Reported by Arvanitidis (2000a) for the Aegean Sea based on records from the Turkish Aegean (Ergen 1987); subsequently erroneously included in the Greek checklist by Simboura and Nicolaidou (2001).
Capitellidae	species	Dasybranchus carneus	Grube, 1870	Dasybranchus carneus	Grube, 1870	HCMR	2016	Elnais database.	Based on records from the Turkish Aegean; subsequently erroneously included in other secondary works for Greece.	A	Reported by Arvanitidis (2000a) for the Aegean Sea based on records from the Turkish Aegean (Ergen 1987); subsequently erroneously included in the Greek checklist by Simboura and Nicolaidou (2001).
Capitellidae	species	Dasybranchus carneus	Grube, 1870	Dasybranchus carneus	Grube, 1870	Simboura N, Nicolaidou A	2001	The Polychaetes (Annelida, Polychaeta) of Greece: Checklist, Distribution and Ecological Characteristics. . Monographs on Marine Sciences 4: 1–115	Based on records from the Turkish Aegean; subsequently erroneously included in other secondary works for Greece.	A	Reported by Arvanitidis (2000a) for the Aegean Sea based on records from the Turkish Aegean (Ergen 1987); subsequently erroneously included in the Greek checklist by Simboura and Nicolaidou (2001).
Capitellidae	species	Dasybranchus carneus	Grube, 1870	Dasybranchus carneus	Grube, 1870	Arvanitidis C	2000	Polychaete fauna of the Aegean Sea: inventory and new information Bull Mar Sci, 60(1), 73-96.	Based on records from the Turkish Aegean; subsequently erroneously included in other secondary works for Greece.	A	Reported by Arvanitidis (2000a) for the Aegean Sea based on records from the Turkish Aegean (Ergen 1987); subsequently erroneously included in the Greek checklist by Simboura and Nicolaidou (2001).
Capitellidae	species	Dasybranchus gajolae	Eisig, 1887	Dasybranchus gajolae	Eisig, 1887	Simboura N, Nicolaidou A	2001	The Polychaetes (Annelida, Polychaeta) of Greece: Checklist, Distribution and Ecological Characteristics. . Monographs on Marine Sciences 4: 1–115		P	Type locality: Mediterranean (Gulf of Naples).
Capitellidae	species	Dasybranchus gajolae	Eisig, 1887	Dasybranchus gajolae	Eisig, 1887	Türkay M.		Senckenbergisches Sammlungsverwaltungssystem, SeSam. Senckenbergische Naturforschende Gesellschaft , Frankfurt, Germany. http://sesam.senckenberg.de/. Retrieved via OBIS.		P	Type locality: Mediterranean (Gulf of Naples).
Capitellidae	species	Dasybranchus gajolae	Eisig, 1887	Dasybranchus gajolae	Eisig, 1887	Simboura N	1996	Marine macrobenthic Polychaetes (Annelida, Polychaeta) of Greece: Taxonomy, Ecology, Zoogeography PhD thesis, Univ of Athens, 241+xxv p (In Greek).		P	Type locality: Mediterranean (Gulf of Naples).
Capitellidae	species	Dasybranchus gajolae	Eisig, 1887	Dasybranchus gajolae	Eisig, 1887	Simboura N	1987	Study of the distribution and variations of the benthic polychaete fauna in three regions of the Aegean Sea and especially in the Island of Rhodes MSc thesis, University of Athens, p 111 (In Greek).		P	Type locality: Mediterranean (Gulf of Naples).
Capitellidae	species	Dasybranchus gajolae	Eisig, 1887	Dasybranchus gajolae	Eisig, 1887	MedOBIS	2004	Mediterranean Ocean Biogeographic Information System. Dataset in OBIS and available at: http://ipt.vliz.be/eurobis/resource?r=medobis		P	Type locality: Mediterranean (Gulf of Naples).
Capitellidae	species	Dasybranchus gajolae	Eisig, 1887	Dasybranchus gajolae	Eisig, 1887	Koukouras A, Voultsiadou-Koukoura E, Chintiroglou H & Dounas C	1985	Benthic bionomy of the North Aegean Sea III A comparison of the macrobenthic animal assemblages associated with seven sponge species Cah Biol Mar, 26, 301-319.		P	Type locality: Mediterranean (Gulf of Naples).
Capitellidae	species	Dasybranchus gajolae	Eisig, 1887	Dasybranchus gajolae	Eisig, 1887	Koukouras A, Kühlmann D, Voultsiadou E, Vafidis D, Dounas C, Chintiroglou C, Koutsoubas D.	1998	The macrofaunal assemblage associated with the scleractinian coral Cladocora caespitosa (L.) in the aegean sea. Ann. Inst. Océanogr., Paris 74: 97–114.		P	Type locality: Mediterranean (Gulf of Naples).
Capitellidae	species	Dasybranchus gajolae	Eisig, 1887	Dasybranchus gajolae	Eisig, 1887	Arvanitidis C	1994	Systematic and bionomic study of the macrobenthic polychaetes (Annelida, Polychaeta) of the North Aegean. PhD Thesis		P	Type locality: Mediterranean (Gulf of Naples).
Capitellidae	species	Dasybranchus gajolae	Eisig, 1887	Dasybranchus gajolae	Eisig, 1887	Faulwetter S	2010	Check-list of marine Polychaeta from Greece. Aristotle University of Thessaloniki. Assembled in the framework of the EU FP7 PESI project. Available from http://www.marinespecies.org/aphia.php?p=sourcedetails&id=142069		P	Type locality: Mediterranean (Gulf of Naples).
Capitellidae	species	Dasybranchus gajolae	Eisig, 1887	Dasybranchus gajolae	Eisig, 1887	Chintiroglou C	1996	Feeding guilds of polychaetes associated with Cladocora caespitosa (L.) (Anthozoa, Cnidaria) in the north Aegean Sea. Israel Journal of Zoology, 42: 261-274. Israel Journal of Zoology 42: 261–274 doi:10.1080/00212210.1996.10688847		P	Type locality: Mediterranean (Gulf of Naples).
Capitellidae	species	Dasybranchus gajolae	Eisig, 1887	Dasybranchus gajolae	Eisig, 1887	Chatzigeorgiou G, Faulwetter S, Arvanitidis C	2016	Polychaetes from two subtidal rocky shores of the North coast of Crete, collected for the NaGISA project 2007-2008. . Dataset, available from http://ipt.medobis.eu/resource?r=nagisa_species_2007_2008		P	Type locality: Mediterranean (Gulf of Naples).
Capitellidae	species	Dasybranchus gajolae	Eisig, 1887	Dasybranchus gajolae	Eisig, 1887	Arvanitidis C	2000	Polychaete fauna of the Aegean Sea: inventory and new information Bull Mar Sci, 60(1), 73-96.		P	Type locality: Mediterranean (Gulf of Naples).
Capitellidae	species	Dasybranchus gajolae	Eisig, 1887	Dasybranchus gajolae	Eisig, 1887	Arvanitidis C	2000	Aegean polychaetes dataset. Hellenic Centre for Marine Research, Greece. Dataset in OBIS and available at: http://ipt.vliz.be/eurobis/resource?r=aegeanpolychaetes		P	Type locality: Mediterranean (Gulf of Naples).
Capitellidae	species	Dasybranchus gajolae	Eisig, 1887	Dasybranchus gajolae	Eisig, 1887	Harmelin JG	1969	Contribution a l'étude de l'endofaune des prairies d' Halophila stipulacea de Meditarranee Orientale I-Annélides Polychètes Rec Trav Stn Mar Endoume, 45(61), 305-316.		P	Type locality: Mediterranean (Gulf of Naples).
Capitellidae	species	Dasybranchus gajolae	Eisig, 1887	Dasybranchus gajolae	Eisig, 1887	Voultsiadou-Koukoura E Koukouras A & Eleftheriou A	1987	Macrofauna associated with the sponge Verongia aerophoba in the North Aegean Sea Est Coast Shelf Sci, 24, 265-278.		P	Type locality: Mediterranean (Gulf of Naples).
Capitellidae	species	Decamastus gracilis	Hartman, 1963	Decamastus gracilis	Hartman, 1963	Akouminaki, Ioanna	2004	Μακροβενθικές βιοκοινωνίες υποθαλάσσιων δελταϊκών αποθέσεων: παράδειγμα από έναν ημίκλειστο κόλπο της Ανατολικής Μεσογείου (Μαλιακός κόλπος, Αιγαίο Πέλαγος).. PhD Thesis, University of Crete		Q	Questionable status. In the Mediterranean only reported from Greece (Akoumianaki 2004). Distributed in the Eastern Pacific, the Greater Caribbean and questionably in the Red Sea (Wehe and Fiege 2002).
Capitellidae	species	Heteromastus filiformis	(Claparède, 1864)	Heteromastus filiformis	(Claparède, 1864)	Nicolaidou A	2007	Lack of temporal variability in the benthos of a coastal brackish water lagoon in Greece. . Mediterranean Marine Science 8: 5–17.		P	Frequently reported from Greece and other parts of the Mediterranean; type locality: Mediterranean (Port-Vendres, France). Green (2002) clarified confusions that had arisen from typographic errors in the designation made by Hutchings and Rainer (1981). Ho
Capitellidae	species	Heteromastus filiformis	(Claparède, 1864)	Heteromastus filiformis	(Claparède, 1864)	NCMR	2000	The marine system of Agios Kosmas Geophysical survey, measurements of environmental parameters water quality and monitoring of the marine flora and fauna for the Agios Kosmas Olympic sailing center A Karageorgis & P Panayotidis (Eds), Technical Report, p. 236 (In Greek).		P	Frequently reported from Greece and other parts of the Mediterranean; type locality: Mediterranean (Port-Vendres, France). Green (2002) clarified confusions that had arisen from typographic errors in the designation made by Hutchings and Rainer (1981). Ho
Capitellidae	species	Heteromastus filiformis	(Claparède, 1864)	Heteromastus filiformis	(Claparède, 1864)	NCMR	2000	Monitoring of the ecosystem of Papas cape lagoon Araxos/Achaia and suggestions for the management and protection of the area K Pagou (Ed), Technical Report, p 190 (In Greek).		P	Frequently reported from Greece and other parts of the Mediterranean; type locality: Mediterranean (Port-Vendres, France). Green (2002) clarified confusions that had arisen from typographic errors in the designation made by Hutchings and Rainer (1981). Ho
Capitellidae	species	Heteromastus filiformis	(Claparède, 1864)	Heteromastus filiformis	(Claparède, 1864)	NCMR	1996	Study of the marine ecosystem of Thermaikos Gulf, Ch Anagnostou (Ed), Technical Report, p 431 (In Greek).		P	Frequently reported from Greece and other parts of the Mediterranean; type locality: Mediterranean (Port-Vendres, France). Green (2002) clarified confusions that had arisen from typographic errors in the designation made by Hutchings and Rainer (1981). Ho
Capitellidae	species	Heteromastus filiformis	(Claparède, 1864)	Heteromastus filiformis	(Claparède, 1864)	NCMR	1995	Study of the impact of dumping bauxite mining residues on the benthic communities of Korinthiakos Gulf A Zenetos (Ed), Technical Report, p 93 (In Greek).		P	Frequently reported from Greece and other parts of the Mediterranean; type locality: Mediterranean (Port-Vendres, France). Green (2002) clarified confusions that had arisen from typographic errors in the designation made by Hutchings and Rainer (1981). Ho
Capitellidae	species	Heteromastus filiformis	(Claparède, 1864)	Heteromastus filiformis	(Claparède, 1864)	NCMR	1992	Environmental study of the Northern Evoikos Gulf E Papathanasiou, (Ed), Technical Report, p 243 (In Greek).		P	Frequently reported from Greece and other parts of the Mediterranean; type locality: Mediterranean (Port-Vendres, France). Green (2002) clarified confusions that had arisen from typographic errors in the designation made by Hutchings and Rainer (1981). Ho
Capitellidae	species	Heteromastus filiformis	(Claparède, 1864)	Heteromastus filiformis	(Claparède, 1864)	Koukouras A, Kühlmann D, Voultsiadou E, Vafidis D, Dounas C, Chintiroglou C, Koutsoubas D.	1998	The macrofaunal assemblage associated with the scleractinian coral Cladocora caespitosa (L.) in the aegean sea. Ann. Inst. Océanogr., Paris 74: 97–114.		P	Frequently reported from Greece and other parts of the Mediterranean; type locality: Mediterranean (Port-Vendres, France). Green (2002) clarified confusions that had arisen from typographic errors in the designation made by Hutchings and Rainer (1981). Ho
Capitellidae	species	Heteromastus filiformis	(Claparède, 1864)	Heteromastus filiformis	(Claparède, 1864)	NCMR	1991	Biological oceanography, in: Oceanographical study of the Faliron Delta P Panayotidis (ed), Technical Report, p76 (In Greek).		P	Frequently reported from Greece and other parts of the Mediterranean; type locality: Mediterranean (Port-Vendres, France). Green (2002) clarified confusions that had arisen from typographic errors in the designation made by Hutchings and Rainer (1981). Ho
Capitellidae	species	Heteromastus filiformis	(Claparède, 1864)	Heteromastus filiformis	(Claparède, 1864)	MedOBIS	2004	Mediterranean Ocean Biogeographic Information System. Dataset in OBIS and available at: http://ipt.vliz.be/eurobis/resource?r=medobis		P	Frequently reported from Greece and other parts of the Mediterranean; type locality: Mediterranean (Port-Vendres, France). Green (2002) clarified confusions that had arisen from typographic errors in the designation made by Hutchings and Rainer (1981). Ho
Capitellidae	species	Heteromastus filiformis	(Claparède, 1864)	Heteromastus filiformis	(Claparède, 1864)	Nicolaidou A & Papadopoulou KN	1989	Factors affecting the distribution and diversity of polychaetes in Amvrakikos Bay, Greece Mar Ecol, 10(3), 193-204.		P	Frequently reported from Greece and other parts of the Mediterranean; type locality: Mediterranean (Port-Vendres, France). Green (2002) clarified confusions that had arisen from typographic errors in the designation made by Hutchings and Rainer (1981). Ho
Capitellidae	species	Heteromastus filiformis	(Claparède, 1864)	Heteromastus filiformis	(Claparède, 1864)	Zenetos A	1986	Zoobenthos Kyklades, Aegean Sea dataset. Hellenic Centre for Marine Research, Greece. Dataset in OBIS and available at: http://ipt.medobis.eu/resource?r=kyklades		P	Frequently reported from Greece and other parts of the Mediterranean; type locality: Mediterranean (Port-Vendres, France). Green (2002) clarified confusions that had arisen from typographic errors in the designation made by Hutchings and Rainer (1981). Ho
Capitellidae	species	Heteromastus filiformis	(Claparède, 1864)	Heteromastus filiformis	(Claparède, 1864)	NCMR	1989	A survey of the benthic fauna in the Central Aegean Sea (Cyclades-Saronikos) Technical Report, p 106 (In Greek).		P	Frequently reported from Greece and other parts of the Mediterranean; type locality: Mediterranean (Port-Vendres, France). Green (2002) clarified confusions that had arisen from typographic errors in the designation made by Hutchings and Rainer (1981). Ho
Capitellidae	species	Heteromastus filiformis	(Claparède, 1864)	Heteromastus filiformis	(Claparède, 1864)	Nicolaidou A, Bourgoutzani F & Zenetos A	1990	Effects of pollution on the distribution of molluscs and polychaetes in Messologhi lagoon and adjacent areas MAP Technical Reports Series FAO, N 40, 45-61.		P	Frequently reported from Greece and other parts of the Mediterranean; type locality: Mediterranean (Port-Vendres, France). Green (2002) clarified confusions that had arisen from typographic errors in the designation made by Hutchings and Rainer (1981). Ho
Capitellidae	species	Heteromastus filiformis	(Claparède, 1864)	Heteromastus filiformis	(Claparède, 1864)	Nicolaidou A, Moraitou-Apostolopoulou M & Ignatiades L	1983	A survey of estuarine benthic, zooplanctonic and phytoplanctonic communities of Amvrakikos Gulf, Ionian Sea Mar Ecol, 4(3), 197-209.		P	Frequently reported from Greece and other parts of the Mediterranean; type locality: Mediterranean (Port-Vendres, France). Green (2002) clarified confusions that had arisen from typographic errors in the designation made by Hutchings and Rainer (1981). Ho
Capitellidae	species	Heteromastus filiformis	(Claparède, 1864)	Heteromastus filiformis	(Claparède, 1864)	Simboura N	1996	Marine macrobenthic Polychaetes (Annelida, Polychaeta) of Greece: Taxonomy, Ecology, Zoogeography PhD thesis, Univ of Athens, 241+xxv p (In Greek).		P	Frequently reported from Greece and other parts of the Mediterranean; type locality: Mediterranean (Port-Vendres, France). Green (2002) clarified confusions that had arisen from typographic errors in the designation made by Hutchings and Rainer (1981). Ho
Capitellidae	species	Heteromastus filiformis	(Claparède, 1864)	Heteromastus filiformis	(Claparède, 1864)	Simboura N, Nicolaidou A	2001	The Polychaetes (Annelida, Polychaeta) of Greece: Checklist, Distribution and Ecological Characteristics. . Monographs on Marine Sciences 4: 1–115		P	Frequently reported from Greece and other parts of the Mediterranean; type locality: Mediterranean (Port-Vendres, France). Green (2002) clarified confusions that had arisen from typographic errors in the designation made by Hutchings and Rainer (1981). Ho
Capitellidae	species	Heteromastus filiformis	(Claparède, 1864)	Heteromastus filiformis	(Claparède, 1864)	Simboura N, Zenetos A, Panayotidis P & Makra A	1995	Changes of benthic community structure along an environmental pollution gradient Mar Pollut Bull, 30(7), 470-474.		P	Frequently reported from Greece and other parts of the Mediterranean; type locality: Mediterranean (Port-Vendres, France). Green (2002) clarified confusions that had arisen from typographic errors in the designation made by Hutchings and Rainer (1981). Ho
Capitellidae	species	Heteromastus filiformis	(Claparède, 1864)	Heteromastus filiformis	(Claparède, 1864)	Spiliotis J	1991	The evolution of a polluted benthic community after pollution abatement MSc Thesis, Univ Athens, p 102 (In Greek).		P	Frequently reported from Greece and other parts of the Mediterranean; type locality: Mediterranean (Port-Vendres, France). Green (2002) clarified confusions that had arisen from typographic errors in the designation made by Hutchings and Rainer (1981). Ho
Capitellidae	species	Heteromastus filiformis	(Claparède, 1864)	Heteromastus filiformis	(Claparède, 1864)	Vamvakopoulou S	1991	Comparative study of the benthic fauna of three lagoons: Vivari, Pogonitsa, Tsopeli MSc thesis, University of Athens, p 98 (In Greek).		P	Frequently reported from Greece and other parts of the Mediterranean; type locality: Mediterranean (Port-Vendres, France). Green (2002) clarified confusions that had arisen from typographic errors in the designation made by Hutchings and Rainer (1981). Ho
Capitellidae	species	Heteromastus filiformis	(Claparède, 1864)	Heteromastus filiformis	(Claparède, 1864)	Zarkanellas AJ	1980	Ecological study of the macrobenthos in Thermaikos Gulf PhD thesis, University of Thessaloniki, p 147 (In Greek).		P	Frequently reported from Greece and other parts of the Mediterranean; type locality: Mediterranean (Port-Vendres, France). Green (2002) clarified confusions that had arisen from typographic errors in the designation made by Hutchings and Rainer (1981). Ho
Capitellidae	species	Heteromastus filiformis	(Claparède, 1864)	Heteromastus filiformis	(Claparède, 1864)	Zenetos A	1990	Seasonal zoobenthos, Saronikos. Hellenic Centre for Marine Research, Greece. Dataset in OBIS and available at: http://ipt.vliz.be/eurobis/resource?r=saronikos		P	Frequently reported from Greece and other parts of the Mediterranean; type locality: Mediterranean (Port-Vendres, France). Green (2002) clarified confusions that had arisen from typographic errors in the designation made by Hutchings and Rainer (1981). Ho
Capitellidae	species	Heteromastus filiformis	(Claparède, 1864)	Heteromastus filiformis	(Claparède, 1864)	Eleftheriou A, Dounas K, Papadopoulou K, Karakassis I, Anastasiadis P, Koutsoubas D, Lazaridou Th & Labropoulou M	1990	Study of the coasts around Crete presenting ecological disturbances II Marine Section Final Report University of Crete, p 92 (In Greek).		P	Frequently reported from Greece and other parts of the Mediterranean; type locality: Mediterranean (Port-Vendres, France). Green (2002) clarified confusions that had arisen from typographic errors in the designation made by Hutchings and Rainer (1981). Ho
Capitellidae	species	Heteromastus filiformis	(Claparède, 1864)	Heteromastus filiformis	(Claparède, 1864)	Kevrekidis T & Gouvis N	1981	Bionomy of macrobenthic amphipods, molluscs and polychaetes in the Evros Delta, September 1981. Democritus University of Thrace; Department of Primary Education & Aristotle University of Thessaloniki; Department of Biology		P	Frequently reported from Greece and other parts of the Mediterranean; type locality: Mediterranean (Port-Vendres, France). Green (2002) clarified confusions that had arisen from typographic errors in the designation made by Hutchings and Rainer (1981). Ho
Capitellidae	species	Heteromastus filiformis	(Claparède, 1864)	Heteromastus filiformis	(Claparède, 1864)	Xenopoulou D	1987	Study of the distribution and temporal variations of the soft substrate benthic fauna of the island of Skiathos MSc thesis, University of Athens, p 81 (In Greek).		P	Frequently reported from Greece and other parts of the Mediterranean; type locality: Mediterranean (Port-Vendres, France). Green (2002) clarified confusions that had arisen from typographic errors in the designation made by Hutchings and Rainer (1981). Ho
Capitellidae	species	Heteromastus filiformis	(Claparède, 1864)	Heteromastus filiformis	(Claparède, 1864)	Damianidis P, Chintiroglou CC	2000	Structure and functions of polychaetofauna living in Mytilus galloprovincialis assemblages in Thermaikos Gulf (north Aegean Sea).. Oceanologica Acta 23: 323–337. doi:10.1016/S0399-1784(00)00127-4		P	Frequently reported from Greece and other parts of the Mediterranean; type locality: Mediterranean (Port-Vendres, France). Green (2002) clarified confusions that had arisen from typographic errors in the designation made by Hutchings and Rainer (1981). Ho
Capitellidae	species	Heteromastus filiformis	(Claparède, 1864)	Heteromastus filiformis	(Claparède, 1864)	Karalis P, Antoniadou C, Chintiroglou C	2003	Structure of the artificial hard substrate assemblages in ports in Thermaikos Gulf (North Aegean Sea). . Oceanologica Acta 26: 215–224. doi:10.1016/S0399-1784(03)00040-9		P	Frequently reported from Greece and other parts of the Mediterranean; type locality: Mediterranean (Port-Vendres, France). Green (2002) clarified confusions that had arisen from typographic errors in the designation made by Hutchings and Rainer (1981). Ho
Capitellidae	species	Heteromastus filiformis	(Claparède, 1864)	Heteromastus filiformis	(Claparède, 1864)	Antoniadou C, Chintiroglou C	2005	Biodiversity of zoobenthic hard-substrate sublittoral communities in the Eastern Mediterranean (North Aegean Sea).. Estuarine, Coastal and Shelf Science 62: 637–653.		P	Frequently reported from Greece and other parts of the Mediterranean; type locality: Mediterranean (Port-Vendres, France). Green (2002) clarified confusions that had arisen from typographic errors in the designation made by Hutchings and Rainer (1981). Ho
Capitellidae	species	Heteromastus filiformis	(Claparède, 1864)	Heteromastus filiformis	(Claparède, 1864)	Antoniadou C, Chintiroglou C	2006	Trophic relationships of polychaetes associated with different algal growth forms. Helgoland Marine Research 60: 39–49 doi:10.1007/s10152-005-0015-2		P	Frequently reported from Greece and other parts of the Mediterranean; type locality: Mediterranean (Port-Vendres, France). Green (2002) clarified confusions that had arisen from typographic errors in the designation made by Hutchings and Rainer (1981). Ho
Capitellidae	species	Heteromastus filiformis	(Claparède, 1864)	Heteromastus filiformis	(Claparède, 1864)	Antoniadou C, Chintiroglou C	2007	Zoobenthos associated with the invasive red alga Womersleyella setacea. Journal of the Marine Biological Association of the United Kingdom 87: 629 doi:10.1017/S0025315407048151		P	Frequently reported from Greece and other parts of the Mediterranean; type locality: Mediterranean (Port-Vendres, France). Green (2002) clarified confusions that had arisen from typographic errors in the designation made by Hutchings and Rainer (1981). Ho
Capitellidae	species	Heteromastus filiformis	(Claparède, 1864)	Heteromastus filiformis	(Claparède, 1864)	Antoniadou C, Nicolaidou A, Chintiroglou C	2004	Polychaetes associated with the sciaphilic alga community in the northern Aegean Sea: spatial and temporal variability. Helgoland Marine Research 58: 168–182 doi:10.1007/s10152-004-0182-6		P	Frequently reported from Greece and other parts of the Mediterranean; type locality: Mediterranean (Port-Vendres, France). Green (2002) clarified confusions that had arisen from typographic errors in the designation made by Hutchings and Rainer (1981). Ho
Capitellidae	species	Heteromastus filiformis	(Claparède, 1864)	Heteromastus filiformis	(Claparède, 1864)	Arvanitidis C	1994	Systematic and bionomic study of the macrobenthic polychaetes (Annelida, Polychaeta) of the North Aegean. PhD Thesis		P	Frequently reported from Greece and other parts of the Mediterranean; type locality: Mediterranean (Port-Vendres, France). Green (2002) clarified confusions that had arisen from typographic errors in the designation made by Hutchings and Rainer (1981). Ho
Capitellidae	species	Heteromastus filiformis	(Claparède, 1864)	Heteromastus filiformis	(Claparède, 1864)	Arvanitidis C	2000	Aegean polychaetes dataset. Hellenic Centre for Marine Research, Greece. Dataset in OBIS and available at: http://ipt.vliz.be/eurobis/resource?r=aegeanpolychaetes		P	Frequently reported from Greece and other parts of the Mediterranean; type locality: Mediterranean (Port-Vendres, France). Green (2002) clarified confusions that had arisen from typographic errors in the designation made by Hutchings and Rainer (1981). Ho
Capitellidae	species	Heteromastus filiformis	(Claparède, 1864)	Heteromastus filiformis	(Claparède, 1864)	Arvanitidis C	2000	Polychaete fauna of the Aegean Sea: inventory and new information Bull Mar Sci, 60(1), 73-96.		P	Frequently reported from Greece and other parts of the Mediterranean; type locality: Mediterranean (Port-Vendres, France). Green (2002) clarified confusions that had arisen from typographic errors in the designation made by Hutchings and Rainer (1981). Ho
Capitellidae	species	Heteromastus filiformis	(Claparède, 1864)	Heteromastus filiformis	(Claparède, 1864)	Arvanitidis C, Koutsoubas D, Dounas C, Eleftheriou A	1999	Annelid fauna of a Mediterranean lagoon (Gialova Lagoon, south-west Greece): community structure in a severely fluctuating environment.. Journal of the Marine Biological Association of the United Kingdom 79: 849–856. doi:10.1017/S0025315499001010		P	Frequently reported from Greece and other parts of the Mediterranean; type locality: Mediterranean (Port-Vendres, France). Green (2002) clarified confusions that had arisen from typographic errors in the designation made by Hutchings and Rainer (1981). Ho
Capitellidae	species	Heteromastus filiformis	(Claparède, 1864)	Heteromastus filiformis	(Claparède, 1864)	Chintiroglou C-C, Damianidis P, Antoniadou C, Lantzouni M, Vafidis D	2004	Macrofauna biodiversity of mussel bed assemblages in Thermaikos Gulf. Helgoland Marine Research 58: 62–70 doi:10.1007/s10152-003-0169-8		P	Frequently reported from Greece and other parts of the Mediterranean; type locality: Mediterranean (Port-Vendres, France). Green (2002) clarified confusions that had arisen from typographic errors in the designation made by Hutchings and Rainer (1981). Ho
Capitellidae	species	Heteromastus filiformis	(Claparède, 1864)	Heteromastus filiformis	(Claparède, 1864)	Dounas C	1988	Benthos Cretan Continental Shelf. Hellenic Centre for Marine Research, Greece. Dataset in OBIS and available at: http://ipt.vliz.be/eurobis/resource?r=benthoscretan		P	Frequently reported from Greece and other parts of the Mediterranean; type locality: Mediterranean (Port-Vendres, France). Green (2002) clarified confusions that had arisen from typographic errors in the designation made by Hutchings and Rainer (1981). Ho
Capitellidae	species	Heteromastus filiformis	(Claparède, 1864)	Heteromastus filiformis	(Claparède, 1864)	Faulwetter S	2010	Check-list of marine Polychaeta from Greece. Aristotle University of Thessaloniki. Assembled in the framework of the EU FP7 PESI project. Available from http://www.marinespecies.org/aphia.php?p=sourcedetails&id=142069		P	Frequently reported from Greece and other parts of the Mediterranean; type locality: Mediterranean (Port-Vendres, France). Green (2002) clarified confusions that had arisen from typographic errors in the designation made by Hutchings and Rainer (1981). Ho
Capitellidae	species	Heteromastus filiformis	(Claparède, 1864)	Heteromastus filiformis	(Claparède, 1864)	Karakassis I	1991	Contribution to the study of the benthic ecosystem of the continental shelf of Crete PhD thesis, University of Crete, p 195 (In Greek).		P	Frequently reported from Greece and other parts of the Mediterranean; type locality: Mediterranean (Port-Vendres, France). Green (2002) clarified confusions that had arisen from typographic errors in the designation made by Hutchings and Rainer (1981). Ho
Capitellidae	species	Heteromastus filiformis	(Claparède, 1864)	Heteromastus filiformis	(Claparède, 1864)	Harmelin JG	1969	Contribution a l'étude de l'endofaune des prairies d' Halophila stipulacea de Meditarranee Orientale I-Annélides Polychètes Rec Trav Stn Mar Endoume, 45(61), 305-316.		P	Frequently reported from Greece and other parts of the Mediterranean; type locality: Mediterranean (Port-Vendres, France). Green (2002) clarified confusions that had arisen from typographic errors in the designation made by Hutchings and Rainer (1981). Ho
Capitellidae	species	Heteromastus filiformis	(Claparède, 1864)	Heteromastus filiformis	(Claparède, 1864)	Gouvis NA	1988	Qualitative and quantitative study of the benthic macrofauna of Evros Delta PhD thesis, University of Thessaloniki, p 188 (In Greek).		P	Frequently reported from Greece and other parts of the Mediterranean; type locality: Mediterranean (Port-Vendres, France). Green (2002) clarified confusions that had arisen from typographic errors in the designation made by Hutchings and Rainer (1981). Ho
Capitellidae	species	Heteromastus filiformis	(Claparède, 1864)	Heteromastus filiformis	(Claparède, 1864)	Chintiroglou C	1996	Feeding guilds of polychaetes associated with Cladocora caespitosa (L.) (Anthozoa, Cnidaria) in the north Aegean Sea. Israel Journal of Zoology, 42: 261-274. Israel Journal of Zoology 42: 261–274 doi:10.1080/00212210.1996.10688847		P	Frequently reported from Greece and other parts of the Mediterranean; type locality: Mediterranean (Port-Vendres, France). Green (2002) clarified confusions that had arisen from typographic errors in the designation made by Hutchings and Rainer (1981). Ho
Capitellidae	species	Heteromastus filiformis	(Claparède, 1864)	Heteromastus filiformis	(Claparède, 1864)	Georgiou E	1983	Study of the polychaete fauna in Mazoma lagoon of Amvrakikos Gulf, and especially of the populations of the species Nainereis laevigata and Harmothoe spinifera MSc thesis, University of Athens, p 100 (In Greek).		P	Frequently reported from Greece and other parts of the Mediterranean; type locality: Mediterranean (Port-Vendres, France). Green (2002) clarified confusions that had arisen from typographic errors in the designation made by Hutchings and Rainer (1981). Ho
Capitellidae	species	Heteromastus filiformis	(Claparède, 1864)	Heteromastus filiformis	(Claparède, 1864)	Dounas C	1996	Environmental impact assessment of oil pollution accident in Gialova lagoon and Navarino Bay. Hellenic Centre for Marine Research, Greece Dataset in OBIS and available at: http://www.vliz.be/imis/imis.php?module=dataset&dasid=272		P	Frequently reported from Greece and other parts of the Mediterranean; type locality: Mediterranean (Port-Vendres, France). Green (2002) clarified confusions that had arisen from typographic errors in the designation made by Hutchings and Rainer (1981). Ho
Capitellidae	species	Heteromastus filiformis	(Claparède, 1864)	Heteromastus filiformis	(Claparède, 1864)	Akouminaki, Ioanna	2004	Μακροβενθικές βιοκοινωνίες υποθαλάσσιων δελταϊκών αποθέσεων: παράδειγμα από έναν ημίκλειστο κόλπο της Ανατολικής Μεσογείου (Μαλιακός κόλπος, Αιγαίο Πέλαγος).. PhD Thesis, University of Crete		P	Frequently reported from Greece and other parts of the Mediterranean; type locality: Mediterranean (Port-Vendres, France). Green (2002) clarified confusions that had arisen from typographic errors in the designation made by Hutchings and Rainer (1981). Ho
Capitellidae	species	Heteromastus filiformis	(Claparède, 1864)	Heteromastus filiformis	(Claparède, 1864)	Evagelopoulos A, Koutsoubas D, Basset A, Pinna M, Dimitriadis C, Sangiorgio F, Barbone E, Maidanou M, Koulouri P, Dounas C	2008	Spatial and seasonal variability of the macrobenthic fauna in Mediterranean solar saltworks ecosystems.. Aquatic Conservation: Marine and Freshwater Ecosystems 18: S118–S134. doi:10.1002/aqc.948		P	Frequently reported from Greece and other parts of the Mediterranean; type locality: Mediterranean (Port-Vendres, France). Green (2002) clarified confusions that had arisen from typographic errors in the designation made by Hutchings and Rainer (1981). Ho
Capitellidae	species	Heteromastus filiformis	(Claparède, 1864)	Heteromastus filiformis	(Claparède, 1864)	Fassari G	1982	Anellidi policheti del Mar Egeo Animalia, 9(1/3), 109-121.		P	Frequently reported from Greece and other parts of the Mediterranean; type locality: Mediterranean (Port-Vendres, France). Green (2002) clarified confusions that had arisen from typographic errors in the designation made by Hutchings and Rainer (1981). Ho
Capitellidae	species	Heteromastus filiformis	(Claparède, 1864)	Heteromastus filiformis	(Claparède, 1864)	Dounas CG	1986	Study of the macrofaunal assemblages of Strymonikos gulf PhD thesis, University of Thessaloniki, p 185 (In Greek).		P	Frequently reported from Greece and other parts of the Mediterranean; type locality: Mediterranean (Port-Vendres, France). Green (2002) clarified confusions that had arisen from typographic errors in the designation made by Hutchings and Rainer (1981). Ho
Capitellidae	species	Heteromastus filiformis	(Claparède, 1864)	Heteromastus filiformis	(Claparède, 1864)	Gouvis N, Kevrekidis T, Koukouras A & Voultsiadou E	1998	Bionomy of macrobenthic polychaetes in the Evros Delta (North Aegean Sea) Internat Rev Hydrobiol, 2, 145-161.		P	Frequently reported from Greece and other parts of the Mediterranean; type locality: Mediterranean (Port-Vendres, France). Green (2002) clarified confusions that had arisen from typographic errors in the designation made by Hutchings and Rainer (1981). Ho
Capitellidae	species	Leiocapitella dollfusi	(Fauvel, 1936)	Leiocapitella dollfusi	(Fauvel, 1936)	NCMR	1997	Trawling impact on benthic ecosystems Final Report, DG-XIV Contract Number 95/14, A Zenetos (Ed), p 112.		P	Bellan (1964a) proposed the synonymy of L. glabra (type locality California) with L. dollfusi (originally described from the Moroccan coasts) based on the overlapping variability in the chaetal formula of the two species. Ben-Eliahu and Fiege (1995), prop
Capitellidae	species	Leiocapitella dollfusi	(Fauvel, 1936)	Leiocapitella dollfusi	(Fauvel, 1936)	Arvanitidis C	2000	Aegean polychaetes dataset. Hellenic Centre for Marine Research, Greece. Dataset in OBIS and available at: http://ipt.vliz.be/eurobis/resource?r=aegeanpolychaetes		P	Bellan (1964a) proposed the synonymy of L. glabra (type locality California) with L. dollfusi (originally described from the Moroccan coasts) based on the overlapping variability in the chaetal formula of the two species. Ben-Eliahu and Fiege (1995), prop
Capitellidae	species	Leiocapitella dollfusi	(Fauvel, 1936)	Leiocapitella dollfusi	(Fauvel, 1936)	Simboura N, Nicolaidou A	2001	The Polychaetes (Annelida, Polychaeta) of Greece: Checklist, Distribution and Ecological Characteristics. . Monographs on Marine Sciences 4: 1–115		P	Bellan (1964a) proposed the synonymy of L. glabra (type locality California) with L. dollfusi (originally described from the Moroccan coasts) based on the overlapping variability in the chaetal formula of the two species. Ben-Eliahu and Fiege (1995), prop
Capitellidae	species	Leiocapitella dollfusi	(Fauvel, 1936)	Leiocapitella dollfusi	(Fauvel, 1936)	NCMR	1998	Study of the evironmental impact of dumping coarse metalliferous waste in the area off Larymna, N. Simboura (Ed), Technical Report. 156 p.+annex. (In Greek),		P	Bellan (1964a) proposed the synonymy of L. glabra (type locality California) with L. dollfusi (originally described from the Moroccan coasts) based on the overlapping variability in the chaetal formula of the two species. Ben-Eliahu and Fiege (1995), prop
Capitellidae	species	Leiocapitella dollfusi	(Fauvel, 1936)	Leiocapitella dollfusi	(Fauvel, 1936)	Faulwetter S	2010	Check-list of marine Polychaeta from Greece. Aristotle University of Thessaloniki. Assembled in the framework of the EU FP7 PESI project. Available from http://www.marinespecies.org/aphia.php?p=sourcedetails&id=142069		P	Bellan (1964a) proposed the synonymy of L. glabra (type locality California) with L. dollfusi (originally described from the Moroccan coasts) based on the overlapping variability in the chaetal formula of the two species. Ben-Eliahu and Fiege (1995), prop
Capitellidae	species	Leiocapitella dollfusi	(Fauvel, 1936)	Leiocapitella dollfusi	(Fauvel, 1936)	Arvanitidis C	2000	Polychaete fauna of the Aegean Sea: inventory and new information Bull Mar Sci, 60(1), 73-96.		P	Bellan (1964a) proposed the synonymy of L. glabra (type locality California) with L. dollfusi (originally described from the Moroccan coasts) based on the overlapping variability in the chaetal formula of the two species. Ben-Eliahu and Fiege (1995), prop
Capitellidae	species	Leiocapitella dollfusi	(Fauvel, 1936)	Leiocapitella dollfusi	(Fauvel, 1936)	MedOBIS	2004	Mediterranean Ocean Biogeographic Information System. Dataset in OBIS and available at: http://ipt.vliz.be/eurobis/resource?r=medobis		P	Bellan (1964a) proposed the synonymy of L. glabra (type locality California) with L. dollfusi (originally described from the Moroccan coasts) based on the overlapping variability in the chaetal formula of the two species. Ben-Eliahu and Fiege (1995), prop
Capitellidae	species	Leiocapitella dollfusi	(Fauvel, 1936)	Leiocapitella dollfusi	(Fauvel, 1936)	Arvanitidis C	1994	Systematic and bionomic study of the macrobenthic polychaetes (Annelida, Polychaeta) of the North Aegean. PhD Thesis		P	Bellan (1964a) proposed the synonymy of L. glabra (type locality California) with L. dollfusi (originally described from the Moroccan coasts) based on the overlapping variability in the chaetal formula of the two species. Ben-Eliahu and Fiege (1995), prop
Capitellidae	species	Leiocapitella dollfusi	(Fauvel, 1936)	Leiocapitella glabra	Hartman, 1947	Eleftheriou A, Dounas K, Papadopoulou K, Karakassis I, Anastasiadis P, Koutsoubas D, Lazaridou Th & Labropoulou M	1990	Study of the coasts around Crete presenting ecological disturbances II Marine Section Final Report University of Crete, p 92 (In Greek).		P	Bellan (1964a) proposed the synonymy of L. glabra (type locality California) with L. dollfusi (originally described from the Moroccan coasts) based on the overlapping variability in the chaetal formula of the two species. Ben-Eliahu and Fiege (1995), prop
Capitellidae	species	Leiocapitella dollfusi	(Fauvel, 1936)	Leiocapitella glabra	Hartman, 1947	Karakassis I	1991	Contribution to the study of the benthic ecosystem of the continental shelf of Crete PhD thesis, University of Crete, p 195 (In Greek).		P	Bellan (1964a) proposed the synonymy of L. glabra (type locality California) with L. dollfusi (originally described from the Moroccan coasts) based on the overlapping variability in the chaetal formula of the two species. Ben-Eliahu and Fiege (1995), prop
Capitellidae	species	Leiocapitella dollfusi	(Fauvel, 1936)	Leiocapitella glabra	Hartman, 1947	NCMR	1995	Study of the impact of dumping bauxite mining residues on the benthic communities of Korinthiakos Gulf A Zenetos (Ed), Technical Report, p 93 (In Greek).		P	Bellan (1964a) proposed the synonymy of L. glabra (type locality California) with L. dollfusi (originally described from the Moroccan coasts) based on the overlapping variability in the chaetal formula of the two species. Ben-Eliahu and Fiege (1995), prop
Capitellidae	species	Leiocapitellides analis	Hartmann-Schröder, 1960	Leiocapitellides analis	Hartmann-Schröder, 1960	Akouminaki, Ioanna	2004	Μακροβενθικές βιοκοινωνίες υποθαλάσσιων δελταϊκών αποθέσεων: παράδειγμα από έναν ημίκλειστο κόλπο της Ανατολικής Μεσογείου (Μαλιακός κόλπος, Αιγαίο Πέλαγος).. PhD Thesis, University of Crete		P
Capitellidae	species	Leiocapitellides analis	Hartmann-Schröder, 1960	Leiocapitellides analis	Hartmann-Schröder, 1960	Neofitou N, Charizopoulos N, Vafidis D, Skordas K, Tziantziou L, Neofitou C	2014	Mussel farming impacts on trophic status and benthic community structure in Maliakos Gulf (Eastern Mediterranean). Aquaculture International 22 (2): 843-857. https://doi.org/10.1007/s10499-013-9712-z		P
Capitellidae	species	Leiochrus alutaceus	Ehlers, 1908	Leiochrus alutaceus	Ehlers, 1908	Akouminaki, Ioanna	2004	Μακροβενθικές βιοκοινωνίες υποθαλάσσιων δελταϊκών αποθέσεων: παράδειγμα από έναν ημίκλειστο κόλπο της Ανατολικής Μεσογείου (Μαλιακός κόλπος, Αιγαίο Πέλαγος).. PhD Thesis, University of Crete		Q	Questionable status. In the Mediterranean only reported from Greece (Akoumianaki 2004). Commonly distributed in the Pacific. Worldwide, records of this genus are rare and uncertain (e.g. Hilbig and Blake 2006, Probert et al. 2009).
Capitellidae	species	Mastobranchus trinchesii	Eisig, 1887	Mastobranchus trinchesii	Eisig, 1887	Papadopoulos D	1986	The impact of dumping coarse metalliferous waste on the benthos of the Northern Evvoikos Gulf MSc thesis, University of Athens, p 99 (In Greek).		P	Type locality: Mediterranean (Gulf of Naples).
Capitellidae	species	Mastobranchus trinchesii	Eisig, 1887	Mastobranchus trinchesii	Eisig, 1887	Karakassis I	1991	Contribution to the study of the benthic ecosystem of the continental shelf of Crete PhD thesis, University of Crete, p 195 (In Greek).		P	Type locality: Mediterranean (Gulf of Naples).
Capitellidae	species	Mastobranchus trinchesii	Eisig, 1887	Mastobranchus trinchesii	Eisig, 1887	IOFR	1985	Study of the environmental impact from dumping coarse metalliferous waste in the Northern Evoikos Gulf G Chronis (Ed), Technical Report, p 254 (In Greek).		P	Type locality: Mediterranean (Gulf of Naples).
Capitellidae	species	Mastobranchus trinchesii	Eisig, 1887	Mastobranchus trinchesii	Eisig, 1887	MedOBIS	2004	Mediterranean Ocean Biogeographic Information System. Dataset in OBIS and available at: http://ipt.vliz.be/eurobis/resource?r=medobis		P	Type locality: Mediterranean (Gulf of Naples).
Capitellidae	species	Mastobranchus trinchesii	Eisig, 1887	Mastobranchus trinchesii	Eisig, 1887	Harmelin JG	1969	Contribution a l'étude de l'endofaune des prairies d' Halophila stipulacea de Meditarranee Orientale I-Annélides Polychètes Rec Trav Stn Mar Endoume, 45(61), 305-316.		P	Type locality: Mediterranean (Gulf of Naples).
Capitellidae	species	Mastobranchus trinchesii	Eisig, 1887	Mastobranchus trinchesii	Eisig, 1887	NCMR	1989	A survey of the benthic fauna in the Central Aegean Sea (Cyclades-Saronikos) Technical Report, p 106 (In Greek).		P	Type locality: Mediterranean (Gulf of Naples).
Capitellidae	species	Mastobranchus trinchesii	Eisig, 1887	Mastobranchus trinchesii	Eisig, 1887	Papazacharias AS	1991	Ecological study of the soft substratum macrofauna in the infralittoral and circalittoral zone of the Gulf of Kavala PhD thesis, University of Thessaloniki, p 204 (In Greek).		P	Type locality: Mediterranean (Gulf of Naples).
Capitellidae	species	Mastobranchus trinchesii	Eisig, 1887	Mastobranchus trinchesii	Eisig, 1887	Zenetos A Panayotidis P & Simboura N	1994	Effects of sewerage on the distribution of benthic fauna in the Saronikos Gulf (Greece) MAP Technical Reports Series, N 80, UNEP, Athens, 39-72.		P	Type locality: Mediterranean (Gulf of Naples).
Capitellidae	species	Mastobranchus trinchesii	Eisig, 1887	Mastobranchus trinchesii	Eisig, 1887	Simboura N	1996	Marine macrobenthic Polychaetes (Annelida, Polychaeta) of Greece: Taxonomy, Ecology, Zoogeography PhD thesis, Univ of Athens, 241+xxv p (In Greek).		P	Type locality: Mediterranean (Gulf of Naples).
Capitellidae	species	Mastobranchus trinchesii	Eisig, 1887	Mastobranchus trinchesii	Eisig, 1887	Simboura N, Zenetos A, Panayotidis P & Makra A	1995	Changes of benthic community structure along an environmental pollution gradient Mar Pollut Bull, 30(7), 470-474.		P	Type locality: Mediterranean (Gulf of Naples).
Capitellidae	species	Mastobranchus trinchesii	Eisig, 1887	Mastobranchus trinchesii	Eisig, 1887	Zenetos A	1990	Seasonal zoobenthos, Saronikos. Hellenic Centre for Marine Research, Greece. Dataset in OBIS and available at: http://ipt.vliz.be/eurobis/resource?r=saronikos		P	Type locality: Mediterranean (Gulf of Naples).
Capitellidae	species	Mastobranchus trinchesii	Eisig, 1887	Mastobranchus trinchesii	Eisig, 1887	Arvanitidis C	2000	Polychaete fauna of the Aegean Sea: inventory and new information Bull Mar Sci, 60(1), 73-96.		P	Type locality: Mediterranean (Gulf of Naples).
Capitellidae	species	Mastobranchus trinchesii	Eisig, 1887	Mastobranchus trinchesii	Eisig, 1887	Faulwetter S	2010	Check-list of marine Polychaeta from Greece. Aristotle University of Thessaloniki. Assembled in the framework of the EU FP7 PESI project. Available from http://www.marinespecies.org/aphia.php?p=sourcedetails&id=142069		P	Type locality: Mediterranean (Gulf of Naples).
Capitellidae	species	Mastobranchus trinchesii	Eisig, 1887	Mastobranchus trinchesii	Eisig, 1887	Simboura N, Nicolaidou A	2001	The Polychaetes (Annelida, Polychaeta) of Greece: Checklist, Distribution and Ecological Characteristics. . Monographs on Marine Sciences 4: 1–115		P	Type locality: Mediterranean (Gulf of Naples).
Capitellidae	species	Mastobranchus trinchesii	Eisig, 1887	Mastobranchus trinchesii	Eisig, 1887	Dounas CG	1986	Study of the macrofaunal assemblages of Strymonikos gulf PhD thesis, University of Thessaloniki, p 185 (In Greek).		P	Type locality: Mediterranean (Gulf of Naples).
Capitellidae	species	Mastobranchus trinchesii	Eisig, 1887	Mastobranchus trinchesii	Eisig, 1887	Dounas C	1988	Benthos Cretan Continental Shelf. Hellenic Centre for Marine Research, Greece. Dataset in OBIS and available at: http://ipt.vliz.be/eurobis/resource?r=benthoscretan		P	Type locality: Mediterranean (Gulf of Naples).
Capitellidae	species	Mastobranchus trinchesii	Eisig, 1887	Mastobranchus trinchesii	Eisig, 1887	Dando PR, Hughes A, Thiermann F	1995	Preliminary observations on biological communities at shallow hydrothermal vents in the Aegean Sea. Geological Society, London, Special Publications, 87, 303-317 doi:10.1144/GSL.SP.1995.087.01.23		P	Type locality: Mediterranean (Gulf of Naples).
Capitellidae	species	Mastobranchus trinchesii	Eisig, 1887	Mastobranchus trinchesii	Eisig, 1887	Chatzigeorgiou G, Faulwetter S, Arvanitidis C	2016	Polychaetes from two subtidal rocky shores of the North coast of Crete, collected for the NaGISA project 2007-2008. . Dataset, available from http://ipt.medobis.eu/resource?r=nagisa_species_2007_2008		P	Type locality: Mediterranean (Gulf of Naples).
Capitellidae	species	Mastobranchus trinchesii	Eisig, 1887	Mastobranchus trinchesii	Eisig, 1887	Eleftheriou A, Dounas K, Papadopoulou K, Karakassis I, Anastasiadis P, Koutsoubas D, Lazaridou Th & Labropoulou M	1990	Study of the coasts around Crete presenting ecological disturbances II Marine Section Final Report University of Crete, p 92 (In Greek).		P	Type locality: Mediterranean (Gulf of Naples).
Capitellidae	species	Mastobranchus trinchesii	Eisig, 1887	Mastobranchus trinchesii	Eisig, 1887	Bei F	1988	Distribution, structure and seasonal variations of benthic communities in Atalanti Bay MSc thesis, University of Athens, p 110 (In Greek).		P	Type locality: Mediterranean (Gulf of Naples).
Capitellidae	species	Mastobranchus trinchesii	Eisig, 1887	Mastobranchus trinchesii	Eisig, 1887	Arvanitidis C	2000	Aegean polychaetes dataset. Hellenic Centre for Marine Research, Greece. Dataset in OBIS and available at: http://ipt.vliz.be/eurobis/resource?r=aegeanpolychaetes		P	Type locality: Mediterranean (Gulf of Naples).
Capitellidae	species	Mastobranchus trinchesii	Eisig, 1887	Mastobranchus trinchesii	Eisig, 1887	Arvanitidis C	1994	Systematic and bionomic study of the macrobenthic polychaetes (Annelida, Polychaeta) of the North Aegean. PhD Thesis		P	Type locality: Mediterranean (Gulf of Naples).
Capitellidae	species	Mastobranchus trinchesii	Eisig, 1887	Mastobranchus trinchesii	Eisig, 1887	Akouminaki, Ioanna	2004	Μακροβενθικές βιοκοινωνίες υποθαλάσσιων δελταϊκών αποθέσεων: παράδειγμα από έναν ημίκλειστο κόλπο της Ανατολικής Μεσογείου (Μαλιακός κόλπος, Αιγαίο Πέλαγος).. PhD Thesis, University of Crete		P	Type locality: Mediterranean (Gulf of Naples).
Capitellidae	species	Mediomastus fragilis	Rasmussen, 1973	Mediomastus fragilis	Rasmussen, 1973	Arvanitidis C	2000	Polychaete fauna of the Aegean Sea: inventory and new information Bull Mar Sci, 60(1), 73-96.		P
Capitellidae	species	Mediomastus fragilis	Rasmussen, 1973	Mediomastus fragilis	Rasmussen, 1973	Simboura N, Nicolaidou A	2001	The Polychaetes (Annelida, Polychaeta) of Greece: Checklist, Distribution and Ecological Characteristics. . Monographs on Marine Sciences 4: 1–115		P
Capitellidae	species	Mediomastus fragilis	Rasmussen, 1973	Mediomastus fragilis	Rasmussen, 1973	Simboura N	1996	Marine macrobenthic Polychaetes (Annelida, Polychaeta) of Greece: Taxonomy, Ecology, Zoogeography PhD thesis, Univ of Athens, 241+xxv p (In Greek).		P
Capitellidae	species	Mediomastus fragilis	Rasmussen, 1973	Mediomastus fragilis	Rasmussen, 1973	Dando PR, Hughes A, Thiermann F	1995	Preliminary observations on biological communities at shallow hydrothermal vents in the Aegean Sea. Geological Society, London, Special Publications, 87, 303-317 doi:10.1144/GSL.SP.1995.087.01.23		P
Capitellidae	species	Mediomastus fragilis	Rasmussen, 1973	Mediomastus fragilis	Rasmussen, 1973	Akouminaki, Ioanna	2004	Μακροβενθικές βιοκοινωνίες υποθαλάσσιων δελταϊκών αποθέσεων: παράδειγμα από έναν ημίκλειστο κόλπο της Ανατολικής Μεσογείου (Μαλιακός κόλπος, Αιγαίο Πέλαγος).. PhD Thesis, University of Crete		P
Capitellidae	species	Mediomastus fragilis	Rasmussen, 1973	Mediomastus fragilis	Rasmussen, 1973	Faulwetter S	2010	Check-list of marine Polychaeta from Greece. Aristotle University of Thessaloniki. Assembled in the framework of the EU FP7 PESI project. Available from http://www.marinespecies.org/aphia.php?p=sourcedetails&id=142069		P
Capitellidae	species	Neoheteromastus lineus	Hartman, 1960	Neoheteromastus lineus	Hartman, 1960	Akouminaki, Ioanna	2004	Μακροβενθικές βιοκοινωνίες υποθαλάσσιων δελταϊκών αποθέσεων: παράδειγμα από έναν ημίκλειστο κόλπο της Ανατολικής Μεσογείου (Μαλιακός κόλπος, Αιγαίο Πέλαγος).. PhD Thesis, University of Crete		Q	Questionable status. In the Mediterranean only reported from Greece (Akoumianaki 2004). Commonly distributed in the East Pacific.
Capitellidae	species	Neomediomastus glabrus	(Hartman, 1960)	Neomediomastus glabrus	(Hartman, 1960)	Simboura N & Zenetos A	2005	Increasing Polychaete biodiversity as a consequence of increasing research effort in greek waters over a 70 years span, with addition of new records and exotic species Accepted in Mesogée.		P	In the Mediterranean only reported from Greece, by Dando et al. (1995) from shallow hydrothermal vents and by Simboura and Zenetos (2005) from a depth of 1250 m. Commonly distributed in the East Pacific, the Chukchi Sea and possibly the Bay of Biscay (Sim
Capitellidae	species	Neomediomastus glabrus	(Hartman, 1960)	Neomediomastus glabrus	(Hartman, 1960)	Dando PR, Hughes A, Thiermann F	1995	Preliminary observations on biological communities at shallow hydrothermal vents in the Aegean Sea. Geological Society, London, Special Publications, 87, 303-317 doi:10.1144/GSL.SP.1995.087.01.23		P	In the Mediterranean only reported from Greece, by Dando et al. (1995) from shallow hydrothermal vents and by Simboura and Zenetos (2005) from a depth of 1250 m. Commonly distributed in the East Pacific, the Chukchi Sea and possibly the Bay of Biscay (Sim
Capitellidae	species	Neopseudocapitella brasiliensis	Rullier & Amoureux, 1979	Neopseudocapitella brasiliensis	Rullier & Amoureux, 1979	Simboura N, Nicolaidou A	2001	The Polychaetes (Annelida, Polychaeta) of Greece: Checklist, Distribution and Ecological Characteristics. . Monographs on Marine Sciences 4: 1–115		P
Capitellidae	species	Neopseudocapitella brasiliensis	Rullier & Amoureux, 1979	Neopseudocapitella brasiliensis	Rullier & Amoureux, 1979	Simboura N	1996	Marine macrobenthic Polychaetes (Annelida, Polychaeta) of Greece: Taxonomy, Ecology, Zoogeography PhD thesis, Univ of Athens, 241+xxv p (In Greek).		P
Capitellidae	species	Neopseudocapitella brasiliensis	Rullier & Amoureux, 1979	Neopseudocapitella brasiliensis	Rullier & Amoureux, 1979	NCMR	1992	Environmental study of the Northern Evoikos Gulf E Papathanasiou, (Ed), Technical Report, p 243 (In Greek).		P
Capitellidae	species	Neopseudocapitella brasiliensis	Rullier & Amoureux, 1979	Neopseudocapitella brasiliensis	Rullier & Amoureux, 1979	HCMR	2016	Elnais database.		P
Capitellidae	species	Neopseudocapitella brasiliensis	Rullier & Amoureux, 1979	Neopseudocapitella brasiliensis	Rullier & Amoureux, 1979	Arvanitidis C	2000	Polychaete fauna of the Aegean Sea: inventory and new information Bull Mar Sci, 60(1), 73-96.		P
Capitellidae	species	Neopseudocapitella brasiliensis	Rullier & Amoureux, 1979	Neopseudocapitella brasiliensis	Rullier & Amoureux, 1979	Faulwetter S	2010	Check-list of marine Polychaeta from Greece. Aristotle University of Thessaloniki. Assembled in the framework of the EU FP7 PESI project. Available from http://www.marinespecies.org/aphia.php?p=sourcedetails&id=142069		P
Capitellidae	genus	Notomastus	M. Sars, 1851	Paraleiocapitella	Thomassin, 1970	Dando PR, Hughes A, Thiermann F	1995	Preliminary observations on biological communities at shallow hydrothermal vents in the Aegean Sea. Geological Society, London, Special Publications, 87, 303-317 doi:10.1144/GSL.SP.1995.087.01.23		P	Reported as Paraleiocapitella. Paraleiocapitella is considered a synonym of Notomastus (Ewing, 1982), although Green (2002) argues that Paraleiocapitella should be differentiated from Notomastus based on chaetal characteristics. Paraleiocapitella is monot
Capitellidae	genus	Notomastus	M. Sars, 1851	Paraleiocapitella	Thomassin, 1970	Eleftheriou A, Dounas K, Papadopoulou K, Karakassis I, Anastasiadis P, Koutsoubas D, Lazaridou Th & Labropoulou M	1990	Study of the coasts around Crete presenting ecological disturbances II Marine Section Final Report University of Crete, p 92 (In Greek).		P	Reported as Paraleiocapitella. Paraleiocapitella is considered a synonym of Notomastus (Ewing, 1982), although Green (2002) argues that Paraleiocapitella should be differentiated from Notomastus based on chaetal characteristics. Paraleiocapitella is monot
Capitellidae	genus	Notomastus	M. Sars, 1851	Paraleiocapitella	Thomassin, 1970	Nicolaidou A & Papadopoulou KN	1989	Factors affecting the distribution and diversity of polychaetes in Amvrakikos Bay, Greece Mar Ecol, 10(3), 193-204.		P	Reported as Paraleiocapitella. Paraleiocapitella is considered a synonym of Notomastus (Ewing, 1982), although Green (2002) argues that Paraleiocapitella should be differentiated from Notomastus based on chaetal characteristics. Paraleiocapitella is monot
Capitellidae	genus	Notomastus	M. Sars, 1851	Paraleiocapitella	Thomassin, 1970	Simboura N	1996	Marine macrobenthic Polychaetes (Annelida, Polychaeta) of Greece: Taxonomy, Ecology, Zoogeography PhD thesis, Univ of Athens, 241+xxv p (In Greek).		P	Reported as Paraleiocapitella. Paraleiocapitella is considered a synonym of Notomastus (Ewing, 1982), although Green (2002) argues that Paraleiocapitella should be differentiated from Notomastus based on chaetal characteristics. Paraleiocapitella is monot
Capitellidae	genus	Notomastus	M. Sars, 1851	Paraleiocapitella	Thomassin, 1970	Simboura N, Nicolaidou A	2001	The Polychaetes (Annelida, Polychaeta) of Greece: Checklist, Distribution and Ecological Characteristics. . Monographs on Marine Sciences 4: 1–115		P	Reported as Paraleiocapitella. Paraleiocapitella is considered a synonym of Notomastus (Ewing, 1982), although Green (2002) argues that Paraleiocapitella should be differentiated from Notomastus based on chaetal characteristics. Paraleiocapitella is monot
Capitellidae	species	Notomastus aberans	Day, 1957	Notomastus aberans	Day, 1957	Simboura N	1996	Marine macrobenthic Polychaetes (Annelida, Polychaeta) of Greece: Taxonomy, Ecology, Zoogeography PhD thesis, Univ of Athens, 241+xxv p (In Greek).		P
Capitellidae	species	Notomastus aberans	Day, 1957	Notomastus aberans	Day, 1957	Harmelin JG	1969	Contribution a l'étude de l'endofaune des prairies d' Halophila stipulacea de Meditarranee Orientale I-Annélides Polychètes Rec Trav Stn Mar Endoume, 45(61), 305-316.		P
Capitellidae	species	Notomastus aberans	Day, 1957	Notomastus aberans	Day, 1957	Simboura N, Nicolaidou A	2001	The Polychaetes (Annelida, Polychaeta) of Greece: Checklist, Distribution and Ecological Characteristics. . Monographs on Marine Sciences 4: 1–115		P
Capitellidae	species	Notomastus aberans	Day, 1957	Notomastus aberans	Day, 1957	HCMR	2016	Elnais database.		P
Capitellidae	species	Notomastus aberans	Day, 1957	Notomastus aberans	Day, 1957	Faulwetter S	2010	Check-list of marine Polychaeta from Greece. Aristotle University of Thessaloniki. Assembled in the framework of the EU FP7 PESI project. Available from http://www.marinespecies.org/aphia.php?p=sourcedetails&id=142069		P
Capitellidae	species	Notomastus aberans	Day, 1957	Notomastus aberans	Day, 1957	Chatzigeorgiou G, Faulwetter S, Arvanitidis C	2016	Polychaetes from two subtidal rocky shores of the North coast of Crete, collected for the NaGISA project 2007-2008. . Dataset, available from http://ipt.medobis.eu/resource?r=nagisa_species_2007_2008		P
Capitellidae	species	Notomastus aberans	Day, 1957	Notomastus aberans	Day, 1957	Arvanitidis C	2000	Polychaete fauna of the Aegean Sea: inventory and new information Bull Mar Sci, 60(1), 73-96.		P
Capitellidae	species	Notomastus aberans	Day, 1957	Notomastus aberans	Day, 1957	Arvanitidis C	1994	Systematic and bionomic study of the macrobenthic polychaetes (Annelida, Polychaeta) of the North Aegean. PhD Thesis		P
Capitellidae	species	Notomastus formianus	Eisig, 1887	Notomastus formianus	Eisig, 1887	Simboura N, Nicolaidou A	2001	The Polychaetes (Annelida, Polychaeta) of Greece: Checklist, Distribution and Ecological Characteristics. . Monographs on Marine Sciences 4: 1–115		P	Type locality: Mediterranean (Gulf of Naples).
Capitellidae	species	Notomastus formianus	Eisig, 1887	Notomastus formianus	Eisig, 1887	Simboura N	1996	Marine macrobenthic Polychaetes (Annelida, Polychaeta) of Greece: Taxonomy, Ecology, Zoogeography PhD thesis, Univ of Athens, 241+xxv p (In Greek).		P	Type locality: Mediterranean (Gulf of Naples).
Capitellidae	species	Notomastus formianus	Eisig, 1887	Notomastus formianus	Eisig, 1887	NCMR	1992	Oceanographic study of the Lakonikos Gulf N Friligos (Ed), Technical Report, p 111 (In Greek).		P	Type locality: Mediterranean (Gulf of Naples).
Capitellidae	species	Notomastus formianus	Eisig, 1887	Notomastus formianus	Eisig, 1887	Faulwetter S	2010	Check-list of marine Polychaeta from Greece. Aristotle University of Thessaloniki. Assembled in the framework of the EU FP7 PESI project. Available from http://www.marinespecies.org/aphia.php?p=sourcedetails&id=142069		P	Type locality: Mediterranean (Gulf of Naples).
Capitellidae	species	Notomastus formianus	Eisig, 1887	Notomastus formianus	Eisig, 1887	Arvanitidis C	2000	Polychaete fauna of the Aegean Sea: inventory and new information Bull Mar Sci, 60(1), 73-96.		P	Type locality: Mediterranean (Gulf of Naples).
Capitellidae	species	Notomastus latericeus	Sars, 1851	Notomastus latericeus	Sars, 1851	NCMR	2000	The marine system of Agios Kosmas Geophysical survey, measurements of environmental parameters water quality and monitoring of the marine flora and fauna for the Agios Kosmas Olympic sailing center A Karageorgis & P Panayotidis (Eds), Technical Report, p. 236 (In Greek).		P	Morphologically very similar to Notomastus profundus (Eisig, 1887), therefore some authors have suggested a possible synonymy between the two species (Capaccioni-Azzati and El-Haddad 2015; references within).
Capitellidae	species	Notomastus latericeus	Sars, 1851	Notomastus latericeus	Sars, 1851	Pancucci-Papadopoulou AM, Simboura N, Zenetos A, Thessalou-Legaki M, Nicolaidou A	1999	Benthic Invertebrate Communities of NW Rodos (Rhodes) island (SE Aegean Sea) as related to hydrological regime and geographical location. Israel Journal of Zoology 45: 371–393.		P	Morphologically very similar to Notomastus profundus (Eisig, 1887), therefore some authors have suggested a possible synonymy between the two species (Capaccioni-Azzati and El-Haddad 2015; references within).
Capitellidae	species	Notomastus latericeus	Sars, 1851	Notomastus latericeus	Sars, 1851	Simboura N	1996	Marine macrobenthic Polychaetes (Annelida, Polychaeta) of Greece: Taxonomy, Ecology, Zoogeography PhD thesis, Univ of Athens, 241+xxv p (In Greek).		P	Morphologically very similar to Notomastus profundus (Eisig, 1887), therefore some authors have suggested a possible synonymy between the two species (Capaccioni-Azzati and El-Haddad 2015; references within).
Capitellidae	species	Notomastus latericeus	Sars, 1851	Notomastus latericeus	Sars, 1851	Simboura N	1987	Study of the distribution and variations of the benthic polychaete fauna in three regions of the Aegean Sea and especially in the Island of Rhodes MSc thesis, University of Athens, p 111 (In Greek).		P	Morphologically very similar to Notomastus profundus (Eisig, 1887), therefore some authors have suggested a possible synonymy between the two species (Capaccioni-Azzati and El-Haddad 2015; references within).
Capitellidae	species	Notomastus latericeus	Sars, 1851	Notomastus latericeus	Sars, 1851	Simboura N	1984	Study of the benthic polychaetes of the Northern Evoikos gulf Diploma thesis, University of Athens, p 51 (In Greek).		P	Morphologically very similar to Notomastus profundus (Eisig, 1887), therefore some authors have suggested a possible synonymy between the two species (Capaccioni-Azzati and El-Haddad 2015; references within).
Capitellidae	species	Notomastus latericeus	Sars, 1851	Notomastus latericeus	Sars, 1851	Pérès JM	1959	Contribution a la connaisance des Polychètes benthiques des profondeurs moyennes de la Méditerranée Recl Trav Stat mar Endoume, 25(15), 103-135.		P	Morphologically very similar to Notomastus profundus (Eisig, 1887), therefore some authors have suggested a possible synonymy between the two species (Capaccioni-Azzati and El-Haddad 2015; references within).
Capitellidae	species	Notomastus latericeus	Sars, 1851	Notomastus latericeus	Sars, 1851	Papazacharias AS	1991	Ecological study of the soft substratum macrofauna in the infralittoral and circalittoral zone of the Gulf of Kavala PhD thesis, University of Thessaloniki, p 204 (In Greek).		P	Morphologically very similar to Notomastus profundus (Eisig, 1887), therefore some authors have suggested a possible synonymy between the two species (Capaccioni-Azzati and El-Haddad 2015; references within).
Capitellidae	species	Notomastus latericeus	Sars, 1851	Notomastus latericeus	Sars, 1851	Papageorgiou N, Arvanitidis C, Eleftheriou A	2006	Multicausal environmental severity: A flexible framework for microtidal sandy beaches and the role of polychaetes as an indicator taxon. . Estuarine, Coastal and Shelf Science 70: 643–653. doi:10.1016/j.ecss.2005.11.033		P	Morphologically very similar to Notomastus profundus (Eisig, 1887), therefore some authors have suggested a possible synonymy between the two species (Capaccioni-Azzati and El-Haddad 2015; references within).
Capitellidae	species	Notomastus latericeus	Sars, 1851	Notomastus latericeus	Sars, 1851	Papadopoulos D	1986	The impact of dumping coarse metalliferous waste on the benthos of the Northern Evvoikos Gulf MSc thesis, University of Athens, p 99 (In Greek).		P	Morphologically very similar to Notomastus profundus (Eisig, 1887), therefore some authors have suggested a possible synonymy between the two species (Capaccioni-Azzati and El-Haddad 2015; references within).
Capitellidae	species	Notomastus latericeus	Sars, 1851	Notomastus latericeus	Sars, 1851	Simboura N, Nicolaidou A	2001	The Polychaetes (Annelida, Polychaeta) of Greece: Checklist, Distribution and Ecological Characteristics. . Monographs on Marine Sciences 4: 1–115		P	Morphologically very similar to Notomastus profundus (Eisig, 1887), therefore some authors have suggested a possible synonymy between the two species (Capaccioni-Azzati and El-Haddad 2015; references within).
Capitellidae	species	Notomastus latericeus	Sars, 1851	Notomastus latericeus	Sars, 1851	Nicolaidou A, Zenetos A, Pancucci MA, Simboura N	1993	Comparing ecological effects of two different types of pollution using multivariate techniques. Marine Ecology - Pubblicazioni Della Stazione Zoologica Di Napoli I, 14(2), 113–128		P	Morphologically very similar to Notomastus profundus (Eisig, 1887), therefore some authors have suggested a possible synonymy between the two species (Capaccioni-Azzati and El-Haddad 2015; references within).
Capitellidae	species	Notomastus latericeus	Sars, 1851	Notomastus latericeus	Sars, 1851	Nicolaidou A, Moraitou-Apostolopoulou M & Ignatiades L	1983	A survey of estuarine benthic, zooplanctonic and phytoplanctonic communities of Amvrakikos Gulf, Ionian Sea Mar Ecol, 4(3), 197-209.		P	Morphologically very similar to Notomastus profundus (Eisig, 1887), therefore some authors have suggested a possible synonymy between the two species (Capaccioni-Azzati and El-Haddad 2015; references within).
Capitellidae	species	Notomastus latericeus	Sars, 1851	Notomastus latericeus	Sars, 1851	Nicolaidou A, Bourgoutzani F & Zenetos A	1990	Effects of pollution on the distribution of molluscs and polychaetes in Messologhi lagoon and adjacent areas MAP Technical Reports Series FAO, N 40, 45-61.		P	Morphologically very similar to Notomastus profundus (Eisig, 1887), therefore some authors have suggested a possible synonymy between the two species (Capaccioni-Azzati and El-Haddad 2015; references within).
Capitellidae	species	Notomastus latericeus	Sars, 1851	Notomastus latericeus	Sars, 1851	Simboura N, Zenetos A, Panayotidis P & Makra A	1995	Changes of benthic community structure along an environmental pollution gradient Mar Pollut Bull, 30(7), 470-474.		P	Morphologically very similar to Notomastus profundus (Eisig, 1887), therefore some authors have suggested a possible synonymy between the two species (Capaccioni-Azzati and El-Haddad 2015; references within).
Capitellidae	species	Notomastus latericeus	Sars, 1851	Notomastus latericeus	Sars, 1851	Neofitou N, Vafidis D, Klaoudatos S	2007	Preliminary results on benthic impact of cage fish farming in a semi-enclosed gulf of Eastern Mediterranean. . Rapp. Comm. int. Mer Medit. 38: 551.		P	Morphologically very similar to Notomastus profundus (Eisig, 1887), therefore some authors have suggested a possible synonymy between the two species (Capaccioni-Azzati and El-Haddad 2015; references within).
Capitellidae	species	Notomastus latericeus	Sars, 1851	Notomastus latericeus	Sars, 1851	Türkay M.		Senckenbergisches Sammlungsverwaltungssystem, SeSam. Senckenbergische Naturforschende Gesellschaft , Frankfurt, Germany. http://sesam.senckenberg.de/. Retrieved via OBIS.		P	Morphologically very similar to Notomastus profundus (Eisig, 1887), therefore some authors have suggested a possible synonymy between the two species (Capaccioni-Azzati and El-Haddad 2015; references within).
Capitellidae	species	Notomastus latericeus	Sars, 1851	Notomastus latericeus	Sars, 1851	NCMR	1999	Monitoring of the Saronikos Gulf ecosystem affected by the Psittalia Sea outfalls. I.Siokou- Fragou (Ed.).		P	Morphologically very similar to Notomastus profundus (Eisig, 1887), therefore some authors have suggested a possible synonymy between the two species (Capaccioni-Azzati and El-Haddad 2015; references within).
Capitellidae	species	Notomastus latericeus	Sars, 1851	Notomastus latericeus	Sars, 1851	NCMR	1997	Trawling impact on benthic ecosystems Final Report, DG-XIV Contract Number 95/14, A Zenetos (Ed), p 112.		P	Morphologically very similar to Notomastus profundus (Eisig, 1887), therefore some authors have suggested a possible synonymy between the two species (Capaccioni-Azzati and El-Haddad 2015; references within).
Capitellidae	species	Notomastus latericeus	Sars, 1851	Notomastus latericeus	Sars, 1851	NCMR	1996	Study of the marine ecosystem of Thermaikos Gulf, Ch Anagnostou (Ed), Technical Report, p 431 (In Greek).		P	Morphologically very similar to Notomastus profundus (Eisig, 1887), therefore some authors have suggested a possible synonymy between the two species (Capaccioni-Azzati and El-Haddad 2015; references within).
Capitellidae	species	Notomastus latericeus	Sars, 1851	Notomastus latericeus	Sars, 1851	NCMR	1995	Study of the impact of dumping bauxite mining residues on the benthic communities of Korinthiakos Gulf A Zenetos (Ed), Technical Report, p 93 (In Greek).		P	Morphologically very similar to Notomastus profundus (Eisig, 1887), therefore some authors have suggested a possible synonymy between the two species (Capaccioni-Azzati and El-Haddad 2015; references within).
Capitellidae	species	Notomastus latericeus	Sars, 1851	Notomastus latericeus	Sars, 1851	Nicolaidou A & Papadopoulou KN	1989	Factors affecting the distribution and diversity of polychaetes in Amvrakikos Bay, Greece Mar Ecol, 10(3), 193-204.		P	Morphologically very similar to Notomastus profundus (Eisig, 1887), therefore some authors have suggested a possible synonymy between the two species (Capaccioni-Azzati and El-Haddad 2015; references within).
Capitellidae	species	Notomastus latericeus	Sars, 1851	Notomastus latericeus	Sars, 1851	Zarkanellas AJ	1980	Ecological study of the macrobenthos in Thermaikos Gulf PhD thesis, University of Thessaloniki, p 147 (In Greek).		P	Morphologically very similar to Notomastus profundus (Eisig, 1887), therefore some authors have suggested a possible synonymy between the two species (Capaccioni-Azzati and El-Haddad 2015; references within).
Capitellidae	species	Notomastus latericeus	Sars, 1851	Notomastus latericeus	Sars, 1851	Zenetos A Panayotidis P & Simboura N	1994	Effects of sewerage on the distribution of benthic fauna in the Saronikos Gulf (Greece) MAP Technical Reports Series, N 80, UNEP, Athens, 39-72.		P	Morphologically very similar to Notomastus profundus (Eisig, 1887), therefore some authors have suggested a possible synonymy between the two species (Capaccioni-Azzati and El-Haddad 2015; references within).
Capitellidae	species	Notomastus latericeus	Sars, 1851	Notomastus latericeus	Sars, 1851	Zenetos A Panayotidis P & Simboura N	1990	Etude des peuplements benthiques de substrat meuble au large du débouché en mer du Grand Collecteur d'Athènes Rev Int Océanogr Méd, 98-98, 55-71.		P	Morphologically very similar to Notomastus profundus (Eisig, 1887), therefore some authors have suggested a possible synonymy between the two species (Capaccioni-Azzati and El-Haddad 2015; references within).
Capitellidae	species	Notomastus latericeus	Sars, 1851	Notomastus latericeus	Sars, 1851	Zenetos A Christianidis S Pancucci MA Simboura N & Tziavos C	1997	Oceanologic study of an open coastal area in the Ionian Sea with emphasis on its benthic fauna and some zoogeographical remarks Oceanologica Acta, 20(2), 437-451.		P	Morphologically very similar to Notomastus profundus (Eisig, 1887), therefore some authors have suggested a possible synonymy between the two species (Capaccioni-Azzati and El-Haddad 2015; references within).
Capitellidae	species	Notomastus latericeus	Sars, 1851	Notomastus latericeus	Sars, 1851	Zenetos A & Bogdanos C	1992	Kerkyra dataset. Hellenic Centre for Marine Research, Greece. Dataset in OBIS and available at: http://ipt.medobis.eu/resource?r=kerkyra		P	Morphologically very similar to Notomastus profundus (Eisig, 1887), therefore some authors have suggested a possible synonymy between the two species (Capaccioni-Azzati and El-Haddad 2015; references within).
Capitellidae	species	Notomastus latericeus	Sars, 1851	Notomastus latericeus	Sars, 1851	Zenetos A & Bogdanos C	1987	Benthic community structure as a tool in evaluating effects of pollution in Elefsis Bay Thalassographica, 10(1), 7-21.		P	Morphologically very similar to Notomastus profundus (Eisig, 1887), therefore some authors have suggested a possible synonymy between the two species (Capaccioni-Azzati and El-Haddad 2015; references within).
Capitellidae	species	Notomastus latericeus	Sars, 1851	Notomastus latericeus	Sars, 1851	Zenetos A	1991	Kalamitsi dataset. Hellenic Centre for Marine Research, Greece. Dataset in OBIS and available at: http://ipt.vliz.be/eurobis/resource?r=kalamitsi		P	Morphologically very similar to Notomastus profundus (Eisig, 1887), therefore some authors have suggested a possible synonymy between the two species (Capaccioni-Azzati and El-Haddad 2015; references within).
Capitellidae	species	Notomastus latericeus	Sars, 1851	Notomastus latericeus	Sars, 1851	Zenetos A	1990	Seasonal zoobenthos, Saronikos. Hellenic Centre for Marine Research, Greece. Dataset in OBIS and available at: http://ipt.vliz.be/eurobis/resource?r=saronikos		P	Morphologically very similar to Notomastus profundus (Eisig, 1887), therefore some authors have suggested a possible synonymy between the two species (Capaccioni-Azzati and El-Haddad 2015; references within).
Capitellidae	species	Notomastus latericeus	Sars, 1851	Notomastus latericeus	Sars, 1851	Zenetos A	1987	Aegean Sea coastal benthic communities, Geras gulf (Mytilini), Chemical pollution (tannery effluents). Hellenic Centre for Marine Research, Greece. Dataset in OBIS and available at: http://ipt.vliz.be/eurobis/resource?r=mytilini		P	Morphologically very similar to Notomastus profundus (Eisig, 1887), therefore some authors have suggested a possible synonymy between the two species (Capaccioni-Azzati and El-Haddad 2015; references within).
Capitellidae	species	Notomastus latericeus	Sars, 1851	Notomastus latericeus	Sars, 1851	Tselepides A	1992	Ecological study of the bathyal ecosystem of the Aegean Sea PhD thesis, University of Crete, p 264 (In Greek).		P	Morphologically very similar to Notomastus profundus (Eisig, 1887), therefore some authors have suggested a possible synonymy between the two species (Capaccioni-Azzati and El-Haddad 2015; references within).
Capitellidae	species	Notomastus latericeus	Sars, 1851	Notomastus latericeus	Sars, 1851	Zarkanellas AJ & Bogdanos CD	1977	Benthic studies of a polluted area in the Upper-Saronikos Gulf Thalassographica, 2, 155-177.		P	Morphologically very similar to Notomastus profundus (Eisig, 1887), therefore some authors have suggested a possible synonymy between the two species (Capaccioni-Azzati and El-Haddad 2015; references within).
Capitellidae	species	Notomastus latericeus	Sars, 1851	Notomastus latericeus	Sars, 1851	Simboura N, Zenetos A, Thessalou-Legaki M, Pancucci MA & Nicolaidou A	1995	Benthic communities of the infralittoral in the N Sporades (Aegean sea): a variety of biotopes encountered and analysed PSZNI, Mar Ecol, 16(4), 283-306.		P	Morphologically very similar to Notomastus profundus (Eisig, 1887), therefore some authors have suggested a possible synonymy between the two species (Capaccioni-Azzati and El-Haddad 2015; references within).
Capitellidae	species	Notomastus latericeus	Sars, 1851	Notomastus latericeus	Sars, 1851	Zarkanellas AJ	1979	The effects of pollution induced oxygen deficiency on the benthos in Elefsis Bay, Greece Mar Envir Res, 191-207.		P	Morphologically very similar to Notomastus profundus (Eisig, 1887), therefore some authors have suggested a possible synonymy between the two species (Capaccioni-Azzati and El-Haddad 2015; references within).
Capitellidae	species	Notomastus latericeus	Sars, 1851	Notomastus latericeus	Sars, 1851	Xenopoulou D	1987	Study of the distribution and temporal variations of the soft substrate benthic fauna of the island of Skiathos MSc thesis, University of Athens, p 81 (In Greek).		P	Morphologically very similar to Notomastus profundus (Eisig, 1887), therefore some authors have suggested a possible synonymy between the two species (Capaccioni-Azzati and El-Haddad 2015; references within).
Capitellidae	species	Notomastus latericeus	Sars, 1851	Notomastus latericeus	Sars, 1851	Vamvakopoulou S	1991	Comparative study of the benthic fauna of three lagoons: Vivari, Pogonitsa, Tsopeli MSc thesis, University of Athens, p 98 (In Greek).		P	Morphologically very similar to Notomastus profundus (Eisig, 1887), therefore some authors have suggested a possible synonymy between the two species (Capaccioni-Azzati and El-Haddad 2015; references within).
Capitellidae	species	Notomastus latericeus	Sars, 1851	Notomastus latericeus	Sars, 1851	Vamvakas CN	1971	Contribution to the study of soft bottom benthic biocoenoses in soft substrata around the greek seas (W Saronikos Gulf) PhD thesis, University of Athens, p 146 (In Greek).		P	Morphologically very similar to Notomastus profundus (Eisig, 1887), therefore some authors have suggested a possible synonymy between the two species (Capaccioni-Azzati and El-Haddad 2015; references within).
Capitellidae	species	Notomastus latericeus	Sars, 1851	Notomastus latericeus	Sars, 1851	Vamvakas CN	1970	Peuplements benthiques des substrats meubles du sud de la Mer Egee Tethys, 2(19), 89-130.		P	Morphologically very similar to Notomastus profundus (Eisig, 1887), therefore some authors have suggested a possible synonymy between the two species (Capaccioni-Azzati and El-Haddad 2015; references within).
Capitellidae	species	Notomastus latericeus	Sars, 1851	Notomastus latericeus	Sars, 1851	NCMR	1989	Oceanographical study of the Amvrakikos Gulf, 4Biological oceanography Ch Tziavos (Ed),Technical Report, p 95 (In Greek).		P	Morphologically very similar to Notomastus profundus (Eisig, 1887), therefore some authors have suggested a possible synonymy between the two species (Capaccioni-Azzati and El-Haddad 2015; references within).
Capitellidae	species	Notomastus latericeus	Sars, 1851	Notomastus latericeus	Sars, 1851	Tselepides A, Eleftheriou A	1992	South aegean (eastern mediterranean) continental slope benthos: macroinfaunal - environmental relationships. Deep-Sea food chains and the global carbon cycle: 139–156. .		P	Morphologically very similar to Notomastus profundus (Eisig, 1887), therefore some authors have suggested a possible synonymy between the two species (Capaccioni-Azzati and El-Haddad 2015; references within).
Capitellidae	species	Notomastus latericeus	Sars, 1851	Notomastus latericeus	Sars, 1851	NCMR	1992	Biological oceanographical characteristics of the Corfu Sea C Biological oceanography, O Gotsis (Ed), Technical Report, p 71 (In Greek).		P	Morphologically very similar to Notomastus profundus (Eisig, 1887), therefore some authors have suggested a possible synonymy between the two species (Capaccioni-Azzati and El-Haddad 2015; references within).
Capitellidae	species	Notomastus latericeus	Sars, 1851	Notomastus latericeus	Sars, 1851	Spiliotis J	1991	The evolution of a polluted benthic community after pollution abatement MSc Thesis, Univ Athens, p 102 (In Greek).		P	Morphologically very similar to Notomastus profundus (Eisig, 1887), therefore some authors have suggested a possible synonymy between the two species (Capaccioni-Azzati and El-Haddad 2015; references within).
Capitellidae	species	Notomastus latericeus	Sars, 1851	Notomastus latericeus	Sars, 1851	Zenetos A	1986	Zoobenthos Kyklades, Aegean Sea dataset. Hellenic Centre for Marine Research, Greece. Dataset in OBIS and available at: http://ipt.medobis.eu/resource?r=kyklades		P	Morphologically very similar to Notomastus profundus (Eisig, 1887), therefore some authors have suggested a possible synonymy between the two species (Capaccioni-Azzati and El-Haddad 2015; references within).
Capitellidae	species	Notomastus latericeus	Sars, 1851	Notomastus latericeus	Sars, 1851	Bogdanos C & Diapoulis A	1984	Contribution to the study of the zoobenthos and phytobenthos in Messolonghi lagoon Thalassographica, 7, 39-52.		P	Morphologically very similar to Notomastus profundus (Eisig, 1887), therefore some authors have suggested a possible synonymy between the two species (Capaccioni-Azzati and El-Haddad 2015; references within).
Capitellidae	species	Notomastus latericeus	Sars, 1851	Notomastus latericeus	Sars, 1851	NCMR	1991	Biological oceanography, in: Oceanographical study of the Faliron Delta P Panayotidis (ed), Technical Report, p76 (In Greek).		P	Morphologically very similar to Notomastus profundus (Eisig, 1887), therefore some authors have suggested a possible synonymy between the two species (Capaccioni-Azzati and El-Haddad 2015; references within).
Capitellidae	species	Notomastus latericeus	Sars, 1851	Notomastus latericeus	Sars, 1851	Dounas C	1988	Benthos Cretan Continental Shelf. Hellenic Centre for Marine Research, Greece. Dataset in OBIS and available at: http://ipt.vliz.be/eurobis/resource?r=benthoscretan		P	Morphologically very similar to Notomastus profundus (Eisig, 1887), therefore some authors have suggested a possible synonymy between the two species (Capaccioni-Azzati and El-Haddad 2015; references within).
Capitellidae	species	Notomastus latericeus	Sars, 1851	Notomastus latericeus	Sars, 1851	Diapoulis A & Bogdanos C	1983	Preliminary study of soft substrate macrozoobenthos and marine flora in the Bay of Geras (Lesvos Island, Greece) Thalassographica, 6, 127-139.		P	Morphologically very similar to Notomastus profundus (Eisig, 1887), therefore some authors have suggested a possible synonymy between the two species (Capaccioni-Azzati and El-Haddad 2015; references within).
Capitellidae	species	Notomastus latericeus	Sars, 1851	Notomastus latericeus	Sars, 1851	Dando PR, Hughes A, Thiermann F	1995	Preliminary observations on biological communities at shallow hydrothermal vents in the Aegean Sea. Geological Society, London, Special Publications, 87, 303-317 doi:10.1144/GSL.SP.1995.087.01.23		P	Morphologically very similar to Notomastus profundus (Eisig, 1887), therefore some authors have suggested a possible synonymy between the two species (Capaccioni-Azzati and El-Haddad 2015; references within).
Capitellidae	species	Notomastus latericeus	Sars, 1851	Notomastus latericeus	Sars, 1851	Chintiroglou C, Antoniadou C, Krestenitis Y	2006	Can polychaetes be used as a surrogate group in assessing ecological quality of soft substratum communities.		P	Morphologically very similar to Notomastus profundus (Eisig, 1887), therefore some authors have suggested a possible synonymy between the two species (Capaccioni-Azzati and El-Haddad 2015; references within).
Capitellidae	species	Notomastus latericeus	Sars, 1851	Notomastus latericeus	Sars, 1851	Chintiroglou C	1996	Feeding guilds of polychaetes associated with Cladocora caespitosa (L.) (Anthozoa, Cnidaria) in the north Aegean Sea. Israel Journal of Zoology, 42: 261-274. Israel Journal of Zoology 42: 261–274 doi:10.1080/00212210.1996.10688847		P	Morphologically very similar to Notomastus profundus (Eisig, 1887), therefore some authors have suggested a possible synonymy between the two species (Capaccioni-Azzati and El-Haddad 2015; references within).
Capitellidae	species	Notomastus latericeus	Sars, 1851	Notomastus latericeus	Sars, 1851	Bogdanos C, Simboura N & Zenetos A	2002	The benthic fauna of Geras gulf (Lesvos Isl.,Greece): inventory, distribution and some zoogeographical considerations. Hellenic Zoological Archives 6: 1-22		P	Morphologically very similar to Notomastus profundus (Eisig, 1887), therefore some authors have suggested a possible synonymy between the two species (Capaccioni-Azzati and El-Haddad 2015; references within).
Capitellidae	species	Notomastus latericeus	Sars, 1851	Notomastus latericeus	Sars, 1851	Bogdanos C, Satsmadjis J	1985	The benthic fauna of different soft substrata in the Pagassitikos Gulf (Greece). Thalassographica 8: 43–69.		P	Morphologically very similar to Notomastus profundus (Eisig, 1887), therefore some authors have suggested a possible synonymy between the two species (Capaccioni-Azzati and El-Haddad 2015; references within).
Capitellidae	species	Notomastus latericeus	Sars, 1851	Notomastus latericeus	Sars, 1851	Eleftheriou A, Dounas K, Papadopoulou K, Karakassis I, Anastasiadis P, Koutsoubas D, Lazaridou Th & Labropoulou M	1990	Study of the coasts around Crete presenting ecological disturbances II Marine Section Final Report University of Crete, p 92 (In Greek).		P	Morphologically very similar to Notomastus profundus (Eisig, 1887), therefore some authors have suggested a possible synonymy between the two species (Capaccioni-Azzati and El-Haddad 2015; references within).
Capitellidae	species	Notomastus latericeus	Sars, 1851	Notomastus latericeus	Sars, 1851	Bogdanos C & Satsmadjis J	1983	The macrozoobenthos of an Aegean embayment. Thalassographica, 6, 77-105.		P	Morphologically very similar to Notomastus profundus (Eisig, 1887), therefore some authors have suggested a possible synonymy between the two species (Capaccioni-Azzati and El-Haddad 2015; references within).
Capitellidae	species	Notomastus latericeus	Sars, 1851	Notomastus latericeus	Sars, 1851	Fassari G	1982	Anellidi policheti del Mar Egeo Animalia, 9(1/3), 109-121.		P	Morphologically very similar to Notomastus profundus (Eisig, 1887), therefore some authors have suggested a possible synonymy between the two species (Capaccioni-Azzati and El-Haddad 2015; references within).
Capitellidae	species	Notomastus latericeus	Sars, 1851	Notomastus latericeus	Sars, 1851	Bogdanos C	1983	Observation of soft substrate macrozoobenthos in the coastal area of Aghia Marina (Stylis GREECE) Proc 5th sci Congr hellenic Soc Biol Sci Patras, 115-116 (In Greek).		P	Morphologically very similar to Notomastus profundus (Eisig, 1887), therefore some authors have suggested a possible synonymy between the two species (Capaccioni-Azzati and El-Haddad 2015; references within).
Capitellidae	species	Notomastus latericeus	Sars, 1851	Notomastus latericeus	Sars, 1851	Bogdanos C	1978	Joint FAO (GFCM)/UNEP Coordinated Project on pollution in the Mediterranean Circ gen Fish Coun Medit, 7, 49-50.		P	Morphologically very similar to Notomastus profundus (Eisig, 1887), therefore some authors have suggested a possible synonymy between the two species (Capaccioni-Azzati and El-Haddad 2015; references within).
Capitellidae	species	Notomastus latericeus	Sars, 1851	Notomastus latericeus	Sars, 1851	Bellan G	1964	Campagne de la "Calypso":Mediterranee Nord-Orientale 6 Annelides Polychètes Ann Inst Océanogr, 41, 271-288.		P	Morphologically very similar to Notomastus profundus (Eisig, 1887), therefore some authors have suggested a possible synonymy between the two species (Capaccioni-Azzati and El-Haddad 2015; references within).
Capitellidae	species	Notomastus latericeus	Sars, 1851	Notomastus latericeus	Sars, 1851	Bei F	1988	Distribution, structure and seasonal variations of benthic communities in Atalanti Bay MSc thesis, University of Athens, p 110 (In Greek).		P	Morphologically very similar to Notomastus profundus (Eisig, 1887), therefore some authors have suggested a possible synonymy between the two species (Capaccioni-Azzati and El-Haddad 2015; references within).
Capitellidae	species	Notomastus latericeus	Sars, 1851	Notomastus latericeus	Sars, 1851	Arvanitidis C	2000	Polychaete fauna of the Aegean Sea: inventory and new information Bull Mar Sci, 60(1), 73-96.		P	Morphologically very similar to Notomastus profundus (Eisig, 1887), therefore some authors have suggested a possible synonymy between the two species (Capaccioni-Azzati and El-Haddad 2015; references within).
Capitellidae	species	Notomastus latericeus	Sars, 1851	Notomastus latericeus	Sars, 1851	Arvanitidis C	2000	Aegean polychaetes dataset. Hellenic Centre for Marine Research, Greece. Dataset in OBIS and available at: http://ipt.vliz.be/eurobis/resource?r=aegeanpolychaetes		P	Morphologically very similar to Notomastus profundus (Eisig, 1887), therefore some authors have suggested a possible synonymy between the two species (Capaccioni-Azzati and El-Haddad 2015; references within).
Capitellidae	species	Notomastus latericeus	Sars, 1851	Notomastus latericeus	Sars, 1851	Arvanitidis C	1994	Systematic and bionomic study of the macrobenthic polychaetes (Annelida, Polychaeta) of the North Aegean. PhD Thesis		P	Morphologically very similar to Notomastus profundus (Eisig, 1887), therefore some authors have suggested a possible synonymy between the two species (Capaccioni-Azzati and El-Haddad 2015; references within).
Capitellidae	species	Notomastus latericeus	Sars, 1851	Notomastus latericeus	Sars, 1851	Akouminaki, Ioanna	2004	Μακροβενθικές βιοκοινωνίες υποθαλάσσιων δελταϊκών αποθέσεων: παράδειγμα από έναν ημίκλειστο κόλπο της Ανατολικής Μεσογείου (Μαλιακός κόλπος, Αιγαίο Πέλαγος).. PhD Thesis, University of Crete		P	Morphologically very similar to Notomastus profundus (Eisig, 1887), therefore some authors have suggested a possible synonymy between the two species (Capaccioni-Azzati and El-Haddad 2015; references within).
Capitellidae	species	Notomastus latericeus	Sars, 1851	Notomastus latericeus	Sars, 1851	Bogdanos C & Satsmadjis J	1987	The Patraikos gulf bottom fauna Thalassographica, 10(1), 37-71.		P	Morphologically very similar to Notomastus profundus (Eisig, 1887), therefore some authors have suggested a possible synonymy between the two species (Capaccioni-Azzati and El-Haddad 2015; references within).
Capitellidae	species	Notomastus latericeus	Sars, 1851	Notomastus latericeus	Sars, 1851	Klaoudatos SD, Klaoudatos DS, Smith J, Bogdanos C, Papageorgiou E	2006	Assessment of site specific benthic impact of floating cage farming in the eastern Hios island , Eastern Aegean Sea, Greece. Journal of experimental marine biology and ecology 338: 96–111. doi: 10.1016/j.jembe.2006.07.002		P	Morphologically very similar to Notomastus profundus (Eisig, 1887), therefore some authors have suggested a possible synonymy between the two species (Capaccioni-Azzati and El-Haddad 2015; references within).
Capitellidae	species	Notomastus latericeus	Sars, 1851	Notomastus latericeus	Sars, 1851	NCMR	1992	Environmental study of the Northern Evoikos Gulf E Papathanasiou, (Ed), Technical Report, p 243 (In Greek).		P	Morphologically very similar to Notomastus profundus (Eisig, 1887), therefore some authors have suggested a possible synonymy between the two species (Capaccioni-Azzati and El-Haddad 2015; references within).
Capitellidae	species	Notomastus latericeus	Sars, 1851	Notomastus latericeus	Sars, 1851	NCMR	1990	Oceanographic survey of Milos island A Diapoulis (Ed), Technical Report (In Greek).		P	Morphologically very similar to Notomastus profundus (Eisig, 1887), therefore some authors have suggested a possible synonymy between the two species (Capaccioni-Azzati and El-Haddad 2015; references within).
Capitellidae	species	Notomastus latericeus	Sars, 1851	Notomastus latericeus	Sars, 1851	NCMR	1989	A survey of the benthic fauna in the Central Aegean Sea (Cyclades-Saronikos) Technical Report, p 106 (In Greek).		P	Morphologically very similar to Notomastus profundus (Eisig, 1887), therefore some authors have suggested a possible synonymy between the two species (Capaccioni-Azzati and El-Haddad 2015; references within).
Capitellidae	species	Notomastus latericeus	Sars, 1851	Notomastus latericeus	Sars, 1851	NCMR	1987	Technical Report on the macrozoobenthos of two lagoons in Amvrakikos Gulf (Logarou-Tsoukalio) for the period February 1987-May 1987 Ch Tziavos (Ed), (In Greek).		P	Morphologically very similar to Notomastus profundus (Eisig, 1887), therefore some authors have suggested a possible synonymy between the two species (Capaccioni-Azzati and El-Haddad 2015; references within).
Capitellidae	species	Notomastus latericeus	Sars, 1851	Notomastus latericeus	Sars, 1851	NCMR	1987	Ecological and Fisheries study of Koutavos lagoon (Kefalinia island) S Klaoudatos (Ed), Technical Report (In Greek).		P	Morphologically very similar to Notomastus profundus (Eisig, 1887), therefore some authors have suggested a possible synonymy between the two species (Capaccioni-Azzati and El-Haddad 2015; references within).
Capitellidae	species	Notomastus latericeus	Sars, 1851	Notomastus latericeus	Sars, 1851	MedOBIS	2004	Mediterranean Ocean Biogeographic Information System. Dataset in OBIS and available at: http://ipt.vliz.be/eurobis/resource?r=medobis		P	Morphologically very similar to Notomastus profundus (Eisig, 1887), therefore some authors have suggested a possible synonymy between the two species (Capaccioni-Azzati and El-Haddad 2015; references within).
Capitellidae	species	Notomastus latericeus	Sars, 1851	Notomastus latericeus	Sars, 1851	Makra A, Nicolaidou A	2000	Benthic communities of the inner Argolikos Bay. . Belgian Journal of Zoology 130: 61–67.		P	Morphologically very similar to Notomastus profundus (Eisig, 1887), therefore some authors have suggested a possible synonymy between the two species (Capaccioni-Azzati and El-Haddad 2015; references within).
Capitellidae	species	Notomastus latericeus	Sars, 1851	Notomastus latericeus	Sars, 1851	Dounas CG	1986	Study of the macrofaunal assemblages of Strymonikos gulf PhD thesis, University of Thessaloniki, p 185 (In Greek).		P	Morphologically very similar to Notomastus profundus (Eisig, 1887), therefore some authors have suggested a possible synonymy between the two species (Capaccioni-Azzati and El-Haddad 2015; references within).
Capitellidae	species	Notomastus latericeus	Sars, 1851	Notomastus latericeus	Sars, 1851	Koukouras A, Kühlmann D, Voultsiadou E, Vafidis D, Dounas C, Chintiroglou C, Koutsoubas D.	1998	The macrofaunal assemblage associated with the scleractinian coral Cladocora caespitosa (L.) in the aegean sea. Ann. Inst. Océanogr., Paris 74: 97–114.		P	Morphologically very similar to Notomastus profundus (Eisig, 1887), therefore some authors have suggested a possible synonymy between the two species (Capaccioni-Azzati and El-Haddad 2015; references within).
Capitellidae	species	Notomastus latericeus	Sars, 1851	Notomastus latericeus	Sars, 1851	NCMR	1992	Oceanographic study of the Lakonikos Gulf N Friligos (Ed), Technical Report, p 111 (In Greek).		P	Morphologically very similar to Notomastus profundus (Eisig, 1887), therefore some authors have suggested a possible synonymy between the two species (Capaccioni-Azzati and El-Haddad 2015; references within).
Capitellidae	species	Notomastus latericeus	Sars, 1851	Notomastus latericeus	Sars, 1851	Kisseleva MI	1961	Qualitative and quantitative distribution of the benthos in the area surrounding Dardannelia, Aegean Sea Trud Sev biol Stat 14, 137-140, (in Russian).		P	Morphologically very similar to Notomastus profundus (Eisig, 1887), therefore some authors have suggested a possible synonymy between the two species (Capaccioni-Azzati and El-Haddad 2015; references within).
Capitellidae	species	Notomastus latericeus	Sars, 1851	Notomastus latericeus	Sars, 1851	Karakassis I	1991	Contribution to the study of the benthic ecosystem of the continental shelf of Crete PhD thesis, University of Crete, p 195 (In Greek).		P	Morphologically very similar to Notomastus profundus (Eisig, 1887), therefore some authors have suggested a possible synonymy between the two species (Capaccioni-Azzati and El-Haddad 2015; references within).
Capitellidae	species	Notomastus latericeus	Sars, 1851	Notomastus latericeus	Sars, 1851	IOFR	1985	Study of the environmental impact from dumping coarse metalliferous waste in the Northern Evoikos Gulf G Chronis (Ed), Technical Report, p 254 (In Greek).		P	Morphologically very similar to Notomastus profundus (Eisig, 1887), therefore some authors have suggested a possible synonymy between the two species (Capaccioni-Azzati and El-Haddad 2015; references within).
Capitellidae	species	Notomastus latericeus	Sars, 1851	Notomastus latericeus	Sars, 1851	IOFR	1984	Technical report on the faunal and sediment analysis near oil drilling sites in the Gulf of Kavala C Bogdanos (Ed), p 20 (In Greek).		P	Morphologically very similar to Notomastus profundus (Eisig, 1887), therefore some authors have suggested a possible synonymy between the two species (Capaccioni-Azzati and El-Haddad 2015; references within).
Capitellidae	species	Notomastus latericeus	Sars, 1851	Notomastus latericeus	Sars, 1851	IOFR	1984	The quality of the marine environment in Navarino Bay Technical Report, C Bogdanos (Ed), p 60 (In Greek).		P	Morphologically very similar to Notomastus profundus (Eisig, 1887), therefore some authors have suggested a possible synonymy between the two species (Capaccioni-Azzati and El-Haddad 2015; references within).
Capitellidae	species	Notomastus latericeus	Sars, 1851	Notomastus latericeus	Sars, 1851	Harmelin JG	1969	Contribution a l'étude de l'endofaune des prairies d' Halophila stipulacea de Meditarranee Orientale I-Annélides Polychètes Rec Trav Stn Mar Endoume, 45(61), 305-316.		P	Morphologically very similar to Notomastus profundus (Eisig, 1887), therefore some authors have suggested a possible synonymy between the two species (Capaccioni-Azzati and El-Haddad 2015; references within).
Capitellidae	species	Notomastus latericeus	Sars, 1851	Notomastus latericeus	Sars, 1851	Gouvis NA	1988	Qualitative and quantitative study of the benthic macrofauna of Evros Delta PhD thesis, University of Thessaloniki, p 188 (In Greek).		P	Morphologically very similar to Notomastus profundus (Eisig, 1887), therefore some authors have suggested a possible synonymy between the two species (Capaccioni-Azzati and El-Haddad 2015; references within).
Capitellidae	species	Notomastus latericeus	Sars, 1851	Notomastus latericeus	Sars, 1851	Gerovasileiou V, Chintiroglou CC, Vafidis D, Koutsoubas D, Sini M, Dailianis T, Issaris Y, Akritopoulou E, Dimarchopoulou D, Voultsiadou E	2015	Census of biodiversity in marine caves of the eastern Mediterranean Sea. Mediterranean Marine Science 16: 245–265 doi:10.12681/mms		P	Morphologically very similar to Notomastus profundus (Eisig, 1887), therefore some authors have suggested a possible synonymy between the two species (Capaccioni-Azzati and El-Haddad 2015; references within).
Capitellidae	species	Notomastus latericeus	Sars, 1851	Notomastus latericeus	Sars, 1851	Faulwetter S	2010	Check-list of marine Polychaeta from Greece. Aristotle University of Thessaloniki. Assembled in the framework of the EU FP7 PESI project. Available from http://www.marinespecies.org/aphia.php?p=sourcedetails&id=142069		P	Morphologically very similar to Notomastus profundus (Eisig, 1887), therefore some authors have suggested a possible synonymy between the two species (Capaccioni-Azzati and El-Haddad 2015; references within).
Capitellidae	species	Notomastus latericeus	Sars, 1851	Notomastus latericeus	Sars, 1851	Koulouri P., Dounas C, Arvanitidis C. Koutsoubas D, Tselepides A, Eleftheriou A	2015	A field experiment on trophic relations within the benthic boundary layer (BBL) over an oligotrophic continental shelf. Estuarine, Coastal and Shelf Science 164: 392-407 doi:10.1016/j.ecss.2015.07.029		P	Morphologically very similar to Notomastus profundus (Eisig, 1887), therefore some authors have suggested a possible synonymy between the two species (Capaccioni-Azzati and El-Haddad 2015; references within).
Capitellidae	species	Notomastus lineatus	Claparède, 1869	Notomastus lineatus	Claparède, 1869	Koukouras AS	1979	Bionomical study of the macrofauna of the mediolittoral soft substratum in Strymonikos and Thermaikos Gulfs PhD thesis, University of Thessaloniki, p 283 (In Greek).		P	Reported from Greece by Koukouras (1979) and Papazacharias (1991). Type locality: Mediterranean (Gulf of Naples).
Capitellidae	species	Notomastus lineatus	Claparède, 1869	Notomastus lineatus	Claparède, 1869	Papazacharias AS	1991	Ecological study of the soft substratum macrofauna in the infralittoral and circalittoral zone of the Gulf of Kavala PhD thesis, University of Thessaloniki, p 204 (In Greek).		P	Reported from Greece by Koukouras (1979) and Papazacharias (1991). Type locality: Mediterranean (Gulf of Naples).
Capitellidae	species	Notomastus lineatus	Claparède, 1869	Notomastus lineatus	Claparède, 1869	Arvanitidis C	2000	Polychaete fauna of the Aegean Sea: inventory and new information Bull Mar Sci, 60(1), 73-96.		P	Reported from Greece by Koukouras (1979) and Papazacharias (1991). Type locality: Mediterranean (Gulf of Naples).
Capitellidae	species	Notomastus lineatus	Claparède, 1869	Notomastus lineatus	Claparède, 1869	Simboura N, Nicolaidou A	2001	The Polychaetes (Annelida, Polychaeta) of Greece: Checklist, Distribution and Ecological Characteristics. . Monographs on Marine Sciences 4: 1–115		P	Reported from Greece by Koukouras (1979) and Papazacharias (1991). Type locality: Mediterranean (Gulf of Naples).
Capitellidae	species	Notomastus profundus	(Eisig, 1887)	Notomastus profundus	(Eisig, 1887)	Marenzeller E von	1902	Ueber die waehrend der 3. und 4. Tiefsee-Expedition im Oestliche Mittelmeere und in der Adria 1893, 1894, gesammelten Polychaeten des Grundes. Anzeiger, Akademie der Wissenschaften, Wien 38: 294. .		P	Type locality: Mediterranean (Gulf of Naples).
Capitellidae	species	Notomastus profundus	(Eisig, 1887)	Notomastus profundus	(Eisig, 1887)	Simboura N, Nicolaidou A	2001	The Polychaetes (Annelida, Polychaeta) of Greece: Checklist, Distribution and Ecological Characteristics. . Monographs on Marine Sciences 4: 1–115		P	Type locality: Mediterranean (Gulf of Naples).
Capitellidae	species	Notomastus profundus	(Eisig, 1887)	Notomastus profundus	(Eisig, 1887)	MedOBIS	2004	Mediterranean Ocean Biogeographic Information System. Dataset in OBIS and available at: http://ipt.vliz.be/eurobis/resource?r=medobis		P	Type locality: Mediterranean (Gulf of Naples).
Capitellidae	species	Notomastus profundus	(Eisig, 1887)	Notomastus profundus	(Eisig, 1887)	Kisseleva MI	1961	Qualitative and quantitative distribution of the benthos in the area surrounding Dardannelia, Aegean Sea Trud Sev biol Stat 14, 137-140, (in Russian).		P	Type locality: Mediterranean (Gulf of Naples).
Capitellidae	species	Notomastus profundus	(Eisig, 1887)	Notomastus profundus	(Eisig, 1887)	Harmelin JG	1969	Contribution a l'étude de l'endofaune des prairies d' Halophila stipulacea de Meditarranee Orientale I-Annélides Polychètes Rec Trav Stn Mar Endoume, 45(61), 305-316.		P	Type locality: Mediterranean (Gulf of Naples).
Capitellidae	species	Notomastus profundus	(Eisig, 1887)	Notomastus profundus	(Eisig, 1887)	Faulwetter S	2010	Check-list of marine Polychaeta from Greece. Aristotle University of Thessaloniki. Assembled in the framework of the EU FP7 PESI project. Available from http://www.marinespecies.org/aphia.php?p=sourcedetails&id=142069		P	Type locality: Mediterranean (Gulf of Naples).
Capitellidae	species	Notomastus profundus	(Eisig, 1887)	Notomastus profundus	(Eisig, 1887)	Chintiroglou C, Antoniadou C, Krestenitis Y	2006	Can polychaetes be used as a surrogate group in assessing ecological quality of soft substratum communities.		P	Type locality: Mediterranean (Gulf of Naples).
Capitellidae	species	Notomastus profundus	(Eisig, 1887)	Notomastus profundus	(Eisig, 1887)	Arvanitidis C	2000	Polychaete fauna of the Aegean Sea: inventory and new information Bull Mar Sci, 60(1), 73-96.		P	Type locality: Mediterranean (Gulf of Naples).
Capitellidae	species	Notomastus profundus	(Eisig, 1887)	Notomastus profundus	(Eisig, 1887)	Arvanitidis C	2000	Aegean polychaetes dataset. Hellenic Centre for Marine Research, Greece. Dataset in OBIS and available at: http://ipt.vliz.be/eurobis/resource?r=aegeanpolychaetes		P	Type locality: Mediterranean (Gulf of Naples).
Capitellidae	species	Notomastus profundus	(Eisig, 1887)	Notomastus profundus	(Eisig, 1887)	Antoniadou C, Krestenitis Y, Chintiroglou C	2004	Structure of the “Amphioxus sand” community in Thermaikos Bay. Fresenius Environmental Bulletin 13: 1122 – 1128		P	Type locality: Mediterranean (Gulf of Naples).
Capitellidae	species	Notomastus profundus	(Eisig, 1887)	Notomastus profundus	(Eisig, 1887)	Papadopoulos D	1986	The impact of dumping coarse metalliferous waste on the benthos of the Northern Evvoikos Gulf MSc thesis, University of Athens, p 99 (In Greek).		P	Type locality: Mediterranean (Gulf of Naples).
Capitellidae	species	Peresiella clymenoides	Harmelin, 1968	Peresiella clymenoides	Harmelin, 1968	NCMR	1995	Study of the impact of dumping bauxite mining residues on the benthic communities of Korinthiakos Gulf A Zenetos (Ed), Technical Report, p 93 (In Greek).		P	Originally described from specimens collected in Marseilles and the Greek islands of Crete and Santorini.
Capitellidae	species	Peresiella clymenoides	Harmelin, 1968	Peresiella clymenoides	Harmelin, 1968	Karakassis I	1991	Contribution to the study of the benthic ecosystem of the continental shelf of Crete PhD thesis, University of Crete, p 195 (In Greek).		P	Originally described from specimens collected in Marseilles and the Greek islands of Crete and Santorini.
Capitellidae	species	Peresiella clymenoides	Harmelin, 1968	Peresiella clymenoides	Harmelin, 1968	Simboura N, Nicolaidou A	2001	The Polychaetes (Annelida, Polychaeta) of Greece: Checklist, Distribution and Ecological Characteristics. . Monographs on Marine Sciences 4: 1–115		P	Originally described from specimens collected in Marseilles and the Greek islands of Crete and Santorini.
Capitellidae	species	Peresiella clymenoides	Harmelin, 1968	Peresiella clymenoides	Harmelin, 1968	Simboura N	1996	Marine macrobenthic Polychaetes (Annelida, Polychaeta) of Greece: Taxonomy, Ecology, Zoogeography PhD thesis, Univ of Athens, 241+xxv p (In Greek).		P	Originally described from specimens collected in Marseilles and the Greek islands of Crete and Santorini.
Capitellidae	species	Peresiella clymenoides	Harmelin, 1968	Peresiella clymenoides	Harmelin, 1968	NCMR	1999	Monitoring of the Saronikos Gulf ecosystem affected by the Psittalia Sea outfalls. I.Siokou- Fragou (Ed.).		P	Originally described from specimens collected in Marseilles and the Greek islands of Crete and Santorini.
Capitellidae	species	Peresiella clymenoides	Harmelin, 1968	Peresiella clymenoides	Harmelin, 1968	MedOBIS	2004	Mediterranean Ocean Biogeographic Information System. Dataset in OBIS and available at: http://ipt.vliz.be/eurobis/resource?r=medobis		P	Originally described from specimens collected in Marseilles and the Greek islands of Crete and Santorini.
Capitellidae	species	Peresiella clymenoides	Harmelin, 1968	Peresiella clymenoides	Harmelin, 1968	Koulouri P., Dounas C, Arvanitidis C. Koutsoubas D, Tselepides A, Eleftheriou A	2015	A field experiment on trophic relations within the benthic boundary layer (BBL) over an oligotrophic continental shelf. Estuarine, Coastal and Shelf Science 164: 392-407 doi:10.1016/j.ecss.2015.07.029		P	Originally described from specimens collected in Marseilles and the Greek islands of Crete and Santorini.
Capitellidae	species	Peresiella clymenoides	Harmelin, 1968	Peresiella clymenoides	Harmelin, 1968	Faulwetter S	2010	Check-list of marine Polychaeta from Greece. Aristotle University of Thessaloniki. Assembled in the framework of the EU FP7 PESI project. Available from http://www.marinespecies.org/aphia.php?p=sourcedetails&id=142069		P	Originally described from specimens collected in Marseilles and the Greek islands of Crete and Santorini.
Capitellidae	species	Peresiella clymenoides	Harmelin, 1968	Peresiella clymenoides	Harmelin, 1968	Eleftheriou A, Dounas K, Papadopoulou K, Karakassis I, Anastasiadis P, Koutsoubas D, Lazaridou Th & Labropoulou M	1990	Study of the coasts around Crete presenting ecological disturbances II Marine Section Final Report University of Crete, p 92 (In Greek).		P	Originally described from specimens collected in Marseilles and the Greek islands of Crete and Santorini.
Capitellidae	species	Peresiella clymenoides	Harmelin, 1968	Peresiella clymenoides	Harmelin, 1968	Dounas CG	1986	Study of the macrofaunal assemblages of Strymonikos gulf PhD thesis, University of Thessaloniki, p 185 (In Greek).		P	Originally described from specimens collected in Marseilles and the Greek islands of Crete and Santorini.
Capitellidae	species	Peresiella clymenoides	Harmelin, 1968	Peresiella clymenoides	Harmelin, 1968	Dounas C	1988	Benthos Cretan Continental Shelf. Hellenic Centre for Marine Research, Greece. Dataset in OBIS and available at: http://ipt.vliz.be/eurobis/resource?r=benthoscretan		P	Originally described from specimens collected in Marseilles and the Greek islands of Crete and Santorini.
Capitellidae	species	Peresiella clymenoides	Harmelin, 1968	Peresiella clymenoides	Harmelin, 1968	Dando PR, Hughes A, Thiermann F	1995	Preliminary observations on biological communities at shallow hydrothermal vents in the Aegean Sea. Geological Society, London, Special Publications, 87, 303-317 doi:10.1144/GSL.SP.1995.087.01.23		P	Originally described from specimens collected in Marseilles and the Greek islands of Crete and Santorini.
Capitellidae	species	Peresiella clymenoides	Harmelin, 1968	Peresiella clymenoides	Harmelin, 1968	Arvanitidis C	2000	Polychaete fauna of the Aegean Sea: inventory and new information Bull Mar Sci, 60(1), 73-96.		P	Originally described from specimens collected in Marseilles and the Greek islands of Crete and Santorini.
Capitellidae	species	Peresiella clymenoides	Harmelin, 1968	Peresiella clymenoides	Harmelin, 1968	NCMR	2000	The marine system of Agios Kosmas Geophysical survey, measurements of environmental parameters water quality and monitoring of the marine flora and fauna for the Agios Kosmas Olympic sailing center A Karageorgis & P Panayotidis (Eds), Technical Report, p. 236 (In Greek).		P	Originally described from specimens collected in Marseilles and the Greek islands of Crete and Santorini.
Capitellidae	species	Peresiella clymenoides	Harmelin, 1968	Peresiella clymenoides	Harmelin, 1968	Harmelin JG	1969	Contribution a l'étude de l'endofaune des prairies d' Halophila stipulacea de Meditarranee Orientale I-Annélides Polychètes Rec Trav Stn Mar Endoume, 45(61), 305-316.		P	Originally described from specimens collected in Marseilles and the Greek islands of Crete and Santorini.
Capitellidae	species	Pseudocapitella incerta	Fauvel, 1913	Pseudocapitella incerta	Fauvel, 1913	Nicolaidou A, Zenetos A, Pancucci MA, Simboura N	1993	Comparing ecological effects of two different types of pollution using multivariate techniques. Marine Ecology - Pubblicazioni Della Stazione Zoologica Di Napoli I, 14(2), 113–128		P	Type locality: Mediterranean (French Riviera).
Capitellidae	species	Pseudocapitella incerta	Fauvel, 1913	Pseudocapitella incerta	Fauvel, 1913	Vamvakopoulou S	1991	Comparative study of the benthic fauna of three lagoons: Vivari, Pogonitsa, Tsopeli MSc thesis, University of Athens, p 98 (In Greek).		P	Type locality: Mediterranean (French Riviera).
Capitellidae	species	Pseudocapitella incerta	Fauvel, 1913	Pseudocapitella incerta	Fauvel, 1913	Simboura N, Nicolaidou A	2001	The Polychaetes (Annelida, Polychaeta) of Greece: Checklist, Distribution and Ecological Characteristics. . Monographs on Marine Sciences 4: 1–115		P	Type locality: Mediterranean (French Riviera).
Capitellidae	species	Pseudocapitella incerta	Fauvel, 1913	Pseudocapitella incerta	Fauvel, 1913	Papadopoulos D	1986	The impact of dumping coarse metalliferous waste on the benthos of the Northern Evvoikos Gulf MSc thesis, University of Athens, p 99 (In Greek).		P	Type locality: Mediterranean (French Riviera).
[truncated: 11,972 more rows]
